# Supplementary material for: 5-Iodo-2-methyl-3-(4-methyl­phenyl­sulfin­yl)-1-benzofuran
Source: Acta Crystallogr Sect E Struct Rep Online. 2012 Jul 7;68(Pt 8):o2390. doi: 10.1107/S1600536812030036 (PMC3414315; doi:10.1107/S1600536812030036)
Supplement: Supplementary file 1 [file e-68-o2390-sup1.cif]

##############################################################################
#                                                                            #
# This CIF contains the data in a paper accepted for publication in          #
# Acta Crystallographica Section E. It conforms to the requirements of       #
# Notes for Authors for Acta Crystallographica Section E, and has been       #
# peer reviewed under the auspices of the IUCr Commission on Journals.       #
#                                                                            #
# Full details of the Crystallographic Information File format               #
# are given in the paper "The Crystallographic Information File (CIF):       #
# a New Standard Archive File for Crystallography" by S. R. Hall, F. H.      #
# Allen and I. D. Brown [Acta Cryst. (1991), A47, 655-685].                  #
#                                                                            #
# The current version of the core CIF dictionary is obtainable from          #
# ftp://ftp.iucr.org/pub/cif_core.dic.                                       #
#                                                                            #
# Software is freely available for graphical display of the structure(s)     #
# in this CIF. For information consult the CIF software page                 #
# http://www.iucr.org/resources/cif/software.                                #
#                                                                            #
# This file may be used for bona fide research purposes within the           #
# scientific community so long as proper attribution is given to the journal # 
# article from which it was obtained.                                        #
#                                                                            #
##############################################################################
data_global
_audit_creation_method     'form.cif (version 2.0)'
_journal_data_validation_number     ?
_journal_date_recd_electronic     2012-06-28
_journal_date_accepted     2012-07-02
_journal_name_full     'Acta Crystallographica, Section E'
_journal_year     2012
_journal_volume     68
_journal_issue      8
_journal_page_first     o2390
_journal_page_last     o2390
_journal_paper_category     QO
_journal_paper_doi     10.1107/S1600536812030036
_journal_coeditor_code     ZL2489
_publ_contact_author_name     'Prof. Uk Lee'
_publ_contact_author_address
;
 Department of Chemistry, Pukyong National University, 599-1 Daeyeon 3-dong
 Nam-gu, Busan 608-737, Republic of Korea
;
_publ_contact_author_email     'uklee@pknu.ac.kr'
_publ_contact_author_fax     '+82-51-629-5583'
_publ_contact_author_phone     '+82-51-629-5596'
_publ_section_title
;
5-Iodo-2-methyl-3-(4-methylphenylsulfinyl)-1-benzofuran
;
loop_
    _publ_author_name
    _publ_author_address
    'Choi, Hong Dae'
;
 Department of Chemistry, Dongeui University, San 24 Kaya-dong
 Busanjin-gu, Busan 614-714, Republic of Korea
;
    'Seo, Pil Ja'
;
 Department of Chemistry, Dongeui University, San 24 Kaya-dong
 Busanjin-gu, Busan 614-714, Republic of Korea
;
    'Lee, Uk'
;
 Department of Chemistry, Pukyong National University,
 599-1 Daeyeon 3-dong
 Nam-gu, Busan 608-737, Republic of Korea
;
data_I
_chemical_name_systematic
;
5-Iodo-2-methyl-3-(4-methylphenylsulfinyl)-1-benzofuran
;
_chemical_name_common     ?
_chemical_formula_moiety     'C16 H13 I O2 S'
_chemical_formula_sum     'C16 H13 I O2 S'
_chemical_formula_iupac     'C16 H13 I O2 S'
_chemical_formula_weight     396.22
_chemical_melting_point     ?
_symmetry_cell_setting     monoclinic
_symmetry_space_group_name_H-M     'P 21/c'
_symmetry_space_group_name_Hall     ?
loop_
    _symmetry_equiv_pos_as_xyz
    'x, y, z'
    '-x, y+1/2, -z+1/2'
    '-x, -y, -z'
    'x, -y-1/2, z-1/2'
_cell_length_a     14.3793(3)
_cell_length_b     11.4519(2)
_cell_length_c     9.6419(2)
_cell_angle_alpha     90.00
_cell_angle_beta     107.8540(10)
_cell_angle_gamma     90.00
_cell_volume     1511.27(5)
_cell_formula_units_Z     4
_cell_measurement_reflns_used     5240
_cell_measurement_theta_min     2.88
_cell_measurement_theta_max     27.50
_cell_measurement_temperature     173(2)
_exptl_crystal_description     'block'
_exptl_crystal_colour     'colourless'
_exptl_crystal_size_max     0.22
_exptl_crystal_size_mid     0.20
_exptl_crystal_size_min     0.08
_exptl_crystal_density_diffrn     1.741
_exptl_crystal_density_meas     ?
_exptl_crystal_density_method     'not measured'
_exptl_crystal_F_000     776
_exptl_absorpt_coefficient_mu     2.255
_exptl_absorpt_correction_type     multi-scan
_exptl_absorpt_process_details     '(<i>SADABS</i>; Bruker, 2009)'
_exptl_absorpt_correction_T_min     0.6380
_exptl_absorpt_correction_T_max     0.8455
_exptl_special_details
;
;
_diffrn_ambient_temperature     173(2)
_diffrn_radiation_type     MoK\a
_diffrn_radiation_wavelength     0.71073
_diffrn_radiation_source     'rotating anode'
_diffrn_radiation_monochromator     'graphite multilayer'
_diffrn_measurement_device_type     'Bruker SMART APEXII CCD'
_diffrn_measurement_method     '\f and \w scans'
_diffrn_detector_area_resol_mean     10.0
_diffrn_reflns_number     13752
_diffrn_reflns_av_R_equivalents     0.0329
_diffrn_reflns_av_sigmaI/netI     0.0303
_diffrn_reflns_theta_min     1.49
_diffrn_reflns_theta_max     27.53
_diffrn_reflns_theta_full     27.53
_diffrn_measured_fraction_theta_max     0.999
_diffrn_measured_fraction_theta_full     0.999
_diffrn_reflns_limit_h_min     -18
_diffrn_reflns_limit_h_max     18
_diffrn_reflns_limit_k_min     -14
_diffrn_reflns_limit_k_max     12
_diffrn_reflns_limit_l_min     -12
_diffrn_reflns_limit_l_max     12
_diffrn_standards_number     0
_diffrn_standards_interval_count     ?
_diffrn_standards_interval_time     ?
_diffrn_standards_decay_%     ?
_refine_special_details
;
 Refinement of F^2^ against ALL reflections.  The weighted R-factor wR and
 goodness of fit S are based on F^2^, conventional R-factors R are based
 on F, with F set to zero for negative F^2^. The threshold expression of
 F^2^ > 2sigma(F^2^) is used only for calculating R-factors(gt) etc. and is
 not relevant to the choice of reflections for refinement.  R-factors based
 on F^2^ are statistically about twice as large as those based on F, and R-
 factors based on ALL data will be even larger.
;
_reflns_number_total     3490
_reflns_number_gt     2900
_reflns_threshold_expression     I>2\s(I)
_refine_ls_structure_factor_coef     Fsqd
_refine_ls_matrix_type     full
_refine_ls_R_factor_all     0.0358
_refine_ls_R_factor_gt     0.0268
_refine_ls_wR_factor_gt     0.0635
_refine_ls_wR_factor_ref     0.0682
_refine_ls_goodness_of_fit_ref     1.050
_refine_ls_restrained_S_all     1.050
_refine_ls_number_reflns     3490
_refine_ls_number_parameters     183
_refine_ls_number_restraints     0
_refine_ls_hydrogen_treatment     constr
_refine_ls_weighting_scheme     calc
_refine_ls_weighting_details
         'calc w=1/[\s^2^(Fo^2^)+(0.0302P)^2^+0.8945P] where P=(Fo^2^+2Fc^2^)/3'
_atom_sites_solution_hydrogens     difmap
_atom_sites_solution_primary     direct
_atom_sites_solution_secondary     difmap
_refine_ls_shift/su_max     0.001
_refine_ls_shift/su_mean     0.000
_refine_diff_density_max     0.624
_refine_diff_density_min     -1.181
_refine_ls_extinction_method     none
_refine_ls_extinction_coef     ?
loop_
    _atom_type_symbol
    _atom_type_description
    _atom_type_scat_dispersion_real
    _atom_type_scat_dispersion_imag
    _atom_type_scat_source
    'C' 'C' 0.0033 0.0016
                         'International Tables Vol C Tables 4.2.6.8 and 6.1.1.4'
    'H' 'H' 0.0000 0.0000
                         'International Tables Vol C Tables 4.2.6.8 and 6.1.1.4'
    'O' 'O' 0.0106 0.0060
                         'International Tables Vol C Tables 4.2.6.8 and 6.1.1.4'
    'S' 'S' 0.1246 0.1234
                         'International Tables Vol C Tables 4.2.6.8 and 6.1.1.4'
    'I' 'I' -0.4742 1.8119
                         'International Tables Vol C Tables 4.2.6.8 and 6.1.1.4'
_computing_data_collection     '<i>APEX2</i> (Bruker, 2009)'
_computing_cell_refinement     '<i>SAINT</i> (Bruker, 2009)'
_computing_data_reduction     '<i>SAINT</i> (Bruker, 2009)'
_computing_structure_solution     '<i>SHELXS97</i> (Sheldrick, 2008)'
_computing_structure_refinement     '<i>SHELXL97</i> (Sheldrick, 2008)'
_computing_molecular_graphics
        '<i>ORTEP-3</i> (Farrugia, 1997) and <i>DIAMOND</i> (Brandenburg, 1998)'
_computing_publication_material     '<i>SHELXL97</i> (Sheldrick, 2008)'
loop_
    _atom_site_type_symbol
    _atom_site_label
    _atom_site_fract_x
    _atom_site_fract_y
    _atom_site_fract_z
    _atom_site_U_iso_or_equiv
    _atom_site_adp_type
    _atom_site_calc_flag
    _atom_site_refinement_flags
    _atom_site_occupancy
    _atom_site_symmetry_multiplicity
    _atom_site_disorder_assembly
    _atom_site_disorder_group
    I I1 0.790469(12) 0.834779(16) 0.53396(2) 0.03646(8) Uani d . 1 2 . .
    S S1 0.72860(4) 0.32747(6) 0.20862(7) 0.02653(14) Uani d . 1 2 . .
    O O1 0.94424(12) 0.32924(15) 0.57306(19) 0.0278(4) Uani d . 1 2 . .
    O O2 0.73517(13) 0.41260(17) 0.09476(19) 0.0351(4) Uani d . 1 2 . .
    C C1 0.81709(16) 0.3620(2) 0.3740(3) 0.0250(5) Uani d . 1 2 . .
    C C2 0.83857(15) 0.4706(2) 0.4533(2) 0.0221(5) Uani d . 1 2 . .
    C C3 0.80122(16) 0.5838(2) 0.4364(3) 0.0252(5) Uani d . 1 2 . .
    H H3 0.7477 0.6052 0.3546 0.030 Uiso calc R 1 2 . .
    C C4 0.84537(17) 0.6639(2) 0.5439(3) 0.0267(5) Uani d . 1 2 . .
    C C5 0.92529(17) 0.6352(2) 0.6641(3) 0.0296(6) Uani d . 1 2 . .
    H H5 0.9535 0.6931 0.7351 0.036 Uiso calc R 1 2 . .
    C C6 0.96359(16) 0.5243(2) 0.6807(3) 0.0287(5) Uani d . 1 2 . .
    H H6 1.0185 0.5038 0.7609 0.034 Uiso calc R 1 2 . .
    C C7 0.91797(16) 0.4444(2) 0.5747(3) 0.0244(5) Uani d . 1 2 . .
    C C8 0.88230(16) 0.2815(2) 0.4494(3) 0.0260(5) Uani d . 1 2 . .
    C C9 0.89775(19) 0.1562(2) 0.4262(3) 0.0334(6) Uani d . 1 2 . .
    H H9A 0.8788 0.1096 0.4985 0.050 Uiso calc R 1 2 . .
    H H9B 0.9669 0.1426 0.4368 0.050 Uiso calc R 1 2 . .
    H H9C 0.8578 0.1335 0.3281 0.050 Uiso calc R 1 2 . .
    C C10 0.62215(16) 0.3666(2) 0.2572(3) 0.0256(5) Uani d . 1 2 . .
    C C11 0.56470(19) 0.4576(3) 0.1886(3) 0.0376(6) Uani d . 1 2 . .
    H H11 0.5827 0.5034 0.1188 0.045 Uiso calc R 1 2 . .
    C C12 0.47984(19) 0.4818(3) 0.2227(4) 0.0446(7) Uani d . 1 2 . .
    H H12 0.4397 0.5448 0.1751 0.053 Uiso calc R 1 2 . .
    C C13 0.45216(18) 0.4171(3) 0.3234(3) 0.0385(7) Uani d . 1 2 . .
    C C14 0.5114(2) 0.3241(3) 0.3901(3) 0.0419(7) Uani d . 1 2 . .
    H H14 0.4933 0.2781 0.4597 0.050 Uiso calc R 1 2 . .
    C C15 0.59568(18) 0.2975(3) 0.3572(3) 0.0342(6) Uani d . 1 2 . .
    H H15 0.6350 0.2330 0.4021 0.041 Uiso calc R 1 2 . .
    C C16 0.3605(2) 0.4459(4) 0.3621(4) 0.0579(10) Uani d . 1 2 . .
    H H16A 0.3382 0.5244 0.3269 0.087 Uiso calc R 1 2 . .
    H H16B 0.3745 0.4429 0.4681 0.087 Uiso calc R 1 2 . .
    H H16C 0.3094 0.3890 0.3162 0.087 Uiso calc R 1 2 . .
loop_
    _atom_site_aniso_label
    _atom_site_aniso_U_11
    _atom_site_aniso_U_22
    _atom_site_aniso_U_33
    _atom_site_aniso_U_12
    _atom_site_aniso_U_13
    _atom_site_aniso_U_23
    I1 0.04096(11) 0.02548(13) 0.04085(12) 0.00036(7) 0.00948(8) -0.00264(7)
    S1 0.0285(3) 0.0261(4) 0.0240(3) -0.0025(2) 0.0065(2) -0.0035(2)
    O1 0.0247(7) 0.0292(11) 0.0284(9) 0.0029(7) 0.0063(7) 0.0019(7)
    O2 0.0416(10) 0.0375(12) 0.0275(9) -0.0046(8) 0.0127(8) 0.0017(8)
    C1 0.0224(10) 0.0279(15) 0.0250(12) -0.0001(9) 0.0077(9) -0.0026(9)
    C2 0.0185(9) 0.0265(14) 0.0221(11) -0.0019(9) 0.0072(8) -0.0014(9)
    C3 0.0239(10) 0.0255(14) 0.0253(12) -0.0009(9) 0.0063(9) 0.0013(9)
    C4 0.0286(11) 0.0228(15) 0.0300(13) -0.0026(9) 0.0105(9) 0.0015(10)
    C5 0.0306(11) 0.0314(16) 0.0261(13) -0.0086(10) 0.0076(10) -0.0033(10)
    C6 0.0238(10) 0.0345(16) 0.0247(12) -0.0039(10) 0.0029(9) 0.0026(10)
    C7 0.0215(10) 0.0262(14) 0.0268(12) -0.0002(9) 0.0094(9) 0.0018(10)
    C8 0.0251(10) 0.0275(15) 0.0283(12) -0.0005(10) 0.0126(9) -0.0009(10)
    C9 0.0350(12) 0.0272(16) 0.0408(15) 0.0028(11) 0.0156(11) -0.0025(11)
    C10 0.0233(10) 0.0251(14) 0.0261(12) -0.0038(9) 0.0041(9) -0.0014(10)
    C11 0.0337(12) 0.0369(18) 0.0401(15) 0.0017(11) 0.0081(11) 0.0108(12)
    C12 0.0310(13) 0.044(2) 0.0555(19) 0.0084(12) 0.0079(12) 0.0079(14)
    C13 0.0242(11) 0.048(2) 0.0411(16) -0.0088(11) 0.0075(11) -0.0094(13)
    C14 0.0373(14) 0.053(2) 0.0364(16) -0.0125(13) 0.0133(12) 0.0012(13)
    C15 0.0333(12) 0.0349(17) 0.0324(14) -0.0026(11) 0.0069(11) 0.0055(11)
    C16 0.0314(14) 0.079(3) 0.065(2) -0.0055(15) 0.0176(14) -0.0212(19)
_geom_special_details
;
 All esds (except the esd in the dihedral angle between two l.s. planes)
 are estimated using the full covariance matrix.  The cell esds are taken
 into account individually in the estimation of esds in distances, angles
 and torsion angles; correlations between esds in cell parameters are only
 used when they are defined by crystal symmetry.  An approximate (isotropic)
 treatment of cell esds is used for estimating esds involving l.s. planes.
;
loop_
    _geom_bond_atom_site_label_1
    _geom_bond_atom_site_label_2
    _geom_bond_site_symmetry_2
    _geom_bond_distance
    _geom_bond_publ_flag
    I1 C4 . 2.101(2) ?
    I1 O2 4_576 3.1034(19) ?
    S1 O2 . 1.4927(19) ?
    S1 C1 . 1.753(2) ?
    S1 C10 . 1.790(2) ?
    O1 C8 . 1.365(3) ?
    O1 C7 . 1.374(3) ?
    C1 C8 . 1.356(3) ?
    C1 C2 . 1.443(3) ?
    C2 C3 . 1.394(3) ?
    C2 C7 . 1.394(3) ?
    C3 C4 . 1.384(3) ?
    C3 H3 . 0.9500 ?
    C4 C5 . 1.398(3) ?
    C5 C6 . 1.374(4) ?
    C5 H5 . 0.9500 ?
    C6 C7 . 1.379(3) ?
    C6 H6 . 0.9500 ?
    C8 C9 . 1.479(4) ?
    C9 H9A . 0.9800 ?
    C9 H9B . 0.9800 ?
    C9 H9C . 0.9800 ?
    C10 C11 . 1.367(4) ?
    C10 C15 . 1.388(4) ?
    C11 C12 . 1.385(4) ?
    C11 H11 . 0.9500 ?
    C12 C13 . 1.374(4) ?
    C12 H12 . 0.9500 ?
    C13 C14 . 1.391(4) ?
    C13 C16 . 1.512(4) ?
    C14 C15 . 1.379(4) ?
    C14 H14 . 0.9500 ?
    C15 H15 . 0.9500 ?
    C16 H16A . 0.9800 ?
    C16 H16B . 0.9800 ?
    C16 H16C . 0.9800 ?
loop_
    _geom_angle_atom_site_label_1
    _geom_angle_atom_site_label_2
    _geom_angle_atom_site_label_3
    _geom_angle_site_symmetry_1
    _geom_angle_site_symmetry_3
    _geom_angle
    _geom_angle_publ_flag
    C4 I1 O2 . 4_576 166.89(8) ?
    O2 S1 C1 . . 109.25(11) ?
    O2 S1 C10 . . 106.33(12) ?
    C1 S1 C10 . . 98.38(11) ?
    C8 O1 C7 . . 106.66(18) ?
    C8 C1 C2 . . 107.5(2) ?
    C8 C1 S1 . . 121.6(2) ?
    C2 C1 S1 . . 130.84(18) ?
    C3 C2 C7 . . 119.0(2) ?
    C3 C2 C1 . . 136.7(2) ?
    C7 C2 C1 . . 104.3(2) ?
    C4 C3 C2 . . 117.2(2) ?
    C4 C3 H3 . . 121.4 ?
    C2 C3 H3 . . 121.4 ?
    C3 C4 C5 . . 122.5(2) ?
    C3 C4 I1 . . 120.21(18) ?
    C5 C4 I1 . . 117.30(19) ?
    C6 C5 C4 . . 120.8(2) ?
    C6 C5 H5 . . 119.6 ?
    C4 C5 H5 . . 119.6 ?
    C5 C6 C7 . . 116.4(2) ?
    C5 C6 H6 . . 121.8 ?
    C7 C6 H6 . . 121.8 ?
    O1 C7 C6 . . 125.1(2) ?
    O1 C7 C2 . . 110.7(2) ?
    C6 C7 C2 . . 124.1(2) ?
    C1 C8 O1 . . 110.8(2) ?
    C1 C8 C9 . . 133.6(2) ?
    O1 C8 C9 . . 115.6(2) ?
    C8 C9 H9A . . 109.5 ?
    C8 C9 H9B . . 109.5 ?
    H9A C9 H9B . . 109.5 ?
    C8 C9 H9C . . 109.5 ?
    H9A C9 H9C . . 109.5 ?
    H9B C9 H9C . . 109.5 ?
    C11 C10 C15 . . 121.1(2) ?
    C11 C10 S1 . . 120.2(2) ?
    C15 C10 S1 . . 118.5(2) ?
    C10 C11 C12 . . 118.9(3) ?
    C10 C11 H11 . . 120.5 ?
    C12 C11 H11 . . 120.5 ?
    C13 C12 C11 . . 121.8(3) ?
    C13 C12 H12 . . 119.1 ?
    C11 C12 H12 . . 119.1 ?
    C12 C13 C14 . . 118.1(3) ?
    C12 C13 C16 . . 121.3(3) ?
    C14 C13 C16 . . 120.6(3) ?
    C15 C14 C13 . . 121.3(3) ?
    C15 C14 H14 . . 119.4 ?
    C13 C14 H14 . . 119.4 ?
    C14 C15 C10 . . 118.8(3) ?
    C14 C15 H15 . . 120.6 ?
    C10 C15 H15 . . 120.6 ?
    C13 C16 H16A . . 109.5 ?
    C13 C16 H16B . . 109.5 ?
    H16A C16 H16B . . 109.5 ?
    C13 C16 H16C . . 109.5 ?
    H16A C16 H16C . . 109.5 ?
    H16B C16 H16C . . 109.5 ?
loop_
    _geom_torsion_atom_site_label_1
    _geom_torsion_atom_site_label_2
    _geom_torsion_atom_site_label_3
    _geom_torsion_atom_site_label_4
    _geom_torsion_site_symmetry_1
    _geom_torsion_site_symmetry_2
    _geom_torsion_site_symmetry_3
    _geom_torsion_site_symmetry_4
    _geom_torsion
    _geom_torsion_publ_flag
    O2 S1 C1 C8 . . . . -126.3(2) ?
    C10 S1 C1 C8 . . . . 123.1(2) ?
    O2 S1 C1 C2 . . . . 51.9(3) ?
    C10 S1 C1 C2 . . . . -58.7(2) ?
    C8 C1 C2 C3 . . . . 179.7(3) ?
    S1 C1 C2 C3 . . . . 1.3(4) ?
    C8 C1 C2 C7 . . . . -0.2(3) ?
    S1 C1 C2 C7 . . . . -178.6(2) ?
    C7 C2 C3 C4 . . . . -0.8(3) ?
    C1 C2 C3 C4 . . . . 179.4(3) ?
    C2 C3 C4 C5 . . . . 1.1(4) ?
    C2 C3 C4 I1 . . . . -177.11(17) ?
    O2 I1 C4 C3 4_576 . . . 159.7(2) ?
    O2 I1 C4 C5 4_576 . . . -18.6(5) ?
    C3 C4 C5 C6 . . . . -0.2(4) ?
    I1 C4 C5 C6 . . . . 178.08(19) ?
    C4 C5 C6 C7 . . . . -1.1(4) ?
    C8 O1 C7 C6 . . . . -179.0(2) ?
    C8 O1 C7 C2 . . . . 0.7(3) ?
    C5 C6 C7 O1 . . . . -178.9(2) ?
    C5 C6 C7 C2 . . . . 1.5(4) ?
    C3 C2 C7 O1 . . . . 179.8(2) ?
    C1 C2 C7 O1 . . . . -0.3(3) ?
    C3 C2 C7 C6 . . . . -0.6(4) ?
    C1 C2 C7 C6 . . . . 179.3(2) ?
    C2 C1 C8 O1 . . . . 0.6(3) ?
    S1 C1 C8 O1 . . . . 179.22(16) ?
    C2 C1 C8 C9 . . . . 179.3(3) ?
    S1 C1 C8 C9 . . . . -2.1(4) ?
    C7 O1 C8 C1 . . . . -0.8(3) ?
    C7 O1 C8 C9 . . . . -179.8(2) ?
    O2 S1 C10 C11 . . . . 1.7(2) ?
    C1 S1 C10 C11 . . . . 114.7(2) ?
    O2 S1 C10 C15 . . . . 176.9(2) ?
    C1 S1 C10 C15 . . . . -70.1(2) ?
    C15 C10 C11 C12 . . . . 1.4(4) ?
    S1 C10 C11 C12 . . . . 176.4(2) ?
    C10 C11 C12 C13 . . . . 0.1(5) ?
    C11 C12 C13 C14 . . . . -0.9(5) ?
    C11 C12 C13 C16 . . . . 178.7(3) ?
    C12 C13 C14 C15 . . . . 0.3(4) ?
    C16 C13 C14 C15 . . . . -179.3(3) ?
    C13 C14 C15 C10 . . . . 1.1(4) ?
    C11 C10 C15 C14 . . . . -2.0(4) ?
    S1 C10 C15 C14 . . . . -177.1(2) ?
loop_
    _geom_hbond_atom_site_label_D
    _geom_hbond_atom_site_label_H
    _geom_hbond_atom_site_label_A
    _geom_hbond_site_symmetry_A
    _geom_hbond_distance_DH
    _geom_hbond_distance_HA
    _geom_hbond_distance_DA
    _geom_hbond_angle_DHA
    C5 H5 O1 2_756 0.95 2.52 3.459(3) 170.1
    C9 H9A O2 4_566 0.98 2.52 3.325(3) 138.9
    C15 H15 O2 4_566 0.95 2.58 3.499(3) 162.4
_iucr_refine_instructions_details
;
TITL 1170 IN P2(1)/C
CELL  0.71073 14.37930 11.45190  9.64190 90.00000 107.85400 90.00000
ZERR 4  0.00030  0.00020  0.00020  0.00000  0.00100  0.00000
LATT 1
SYMM -X, Y+ 0.50000, -Z+ 0.50000
SFAC C H O S I
UNIT 64 52 8 4 4
TEMP -100
L.S. 15
ACTA
CONF
BOND $H
BOND
FMAP 2
PLAN 20\
EQIV $1 2-X, 0.5+Y, 1.5-Z
EQIV $2 x, 0.5-y, 0.5+z
EQIV $3 X, 1.5-Y, 0.5+Z
HTAB C5 O1_$1
HTAB C9 O2_$2
HTAB C15 O2_$2
SIZE 0.077 0.20 0.219
MPLA 9 C1 C2 C3 C4 C5 C6 C7 O1 C8
MPLA 6 C10 C11 C12 C13 C14 C15
WGHT    0.030200    0.894500
FVAR       0.13453
MOLE 1
BIND I1 O2_$3
I1    5    0.790469    0.834779    0.533962    11.00000    0.04096    0.02548 =
         0.04085   -0.00264    0.00948    0.00036
S1    4    0.728595    0.327475    0.208620    11.00000    0.02847    0.02605 =
         0.02402   -0.00354    0.00651   -0.00247
O1    3    0.944245    0.329241    0.573060    11.00000    0.02470    0.02919 =
         0.02837    0.00193    0.00628    0.00289
O2    3    0.735172    0.412602    0.094765    11.00000    0.04163    0.03752 =
         0.02752    0.00167    0.01273   -0.00456
C1    1    0.817086    0.361981    0.374013    11.00000    0.02242    0.02790 =
         0.02502   -0.00265    0.00767   -0.00012
C2    1    0.838570    0.470608    0.453310    11.00000    0.01848    0.02649 =
         0.02207   -0.00135    0.00718   -0.00187
C3    1    0.801220    0.583841    0.436439    11.00000    0.02392    0.02551 =
         0.02533    0.00130    0.00627   -0.00091
AFIX  43
H3    2    0.747695    0.605152    0.354571    11.00000   -1.20000
AFIX   0
C4    1    0.845371    0.663893    0.543925    11.00000    0.02856    0.02277 =
         0.02996    0.00149    0.01053   -0.00258
C5    1    0.925292    0.635196    0.664107    11.00000    0.03060    0.03141 =
         0.02605   -0.00332    0.00763   -0.00862
AFIX  43
H5    2    0.953455    0.693082    0.735146    11.00000   -1.20000
AFIX   0
C6    1    0.963587    0.524315    0.680715    11.00000    0.02380    0.03455 =
         0.02472    0.00257    0.00285   -0.00387
AFIX  43
H6    2    1.018523    0.503789    0.760900    11.00000   -1.20000
AFIX   0
C7    1    0.917966    0.444439    0.574693    11.00000    0.02153    0.02620 =
         0.02679    0.00183    0.00939   -0.00024
C8    1    0.882302    0.281499    0.449421    11.00000    0.02512    0.02751 =
         0.02829   -0.00091    0.01259   -0.00045
C9    1    0.897749    0.156240    0.426236    11.00000    0.03497    0.02718 =
         0.04085   -0.00249    0.01560    0.00278
AFIX 137
H9A   2    0.878809    0.109645    0.498478    11.00000   -1.50000
H9B   2    0.966864    0.142605    0.436800    11.00000   -1.50000
H9C   2    0.857807    0.133472    0.328069    11.00000   -1.50000
AFIX   0
C10   1    0.622152    0.366616    0.257233    11.00000    0.02329    0.02507 =
         0.02615   -0.00144    0.00414   -0.00377
C11   1    0.564699    0.457566    0.188634    11.00000    0.03367    0.03691 =
         0.04014    0.01079    0.00809    0.00169
AFIX  43
H11   2    0.582681    0.503386    0.118788    11.00000   -1.20000
AFIX   0
C12   1    0.479840    0.481792    0.222665    11.00000    0.03101    0.04363 =
         0.05549    0.00789    0.00794    0.00844
AFIX  43
H12   2    0.439705    0.544840    0.175085    11.00000   -1.20000
AFIX   0
C13   1    0.452162    0.417054    0.323422    11.00000    0.02422    0.04844 =
         0.04107   -0.00944    0.00752   -0.00879
C14   1    0.511352    0.324100    0.390141    11.00000    0.03733    0.05335 =
         0.03641    0.00122    0.01328   -0.01247
AFIX  43
H14   2    0.493302    0.278067    0.459748    11.00000   -1.20000
AFIX   0
C15   1    0.595684    0.297504    0.357198    11.00000    0.03328    0.03488 =
         0.03240    0.00547    0.00689   -0.00262
AFIX  43
H15   2    0.634979    0.233004    0.402139    11.00000   -1.20000
AFIX   0
C16   1    0.360520    0.445887    0.362065    11.00000    0.03142    0.07940 =
         0.06492   -0.02121    0.01758   -0.00555
AFIX 137
H16A  2    0.338181    0.524434    0.326920    11.00000   -1.50000
H16B  2    0.374547    0.442919    0.468087    11.00000   -1.50000
H16C  2    0.309425    0.388998    0.316240    11.00000   -1.50000
HKLF 4
REM  1170 IN P2(1)/C
REM R1 =  0.0268 for   2900 Fo > 4sig(Fo)  and  0.0358 for all   3490 data
REM    183 parameters refined using      0 restraints
END
WGHT      0.0302      0.8945
REM Highest difference peak  0.624,  deepest hole -1.181,  1-sigma level  0.091
Q1    1   0.7346  0.8154  0.5096  11.00000  0.05    0.62
Q2    1   0.7705  0.8312  0.4379  11.00000  0.05    0.50
Q3    1   0.7784  0.3608  0.3086  11.00000  0.05    0.45
Q4    1   0.8770  0.4666  0.5172  11.00000  0.05    0.39
Q5    1   0.9370  0.4754  0.6452  11.00000  0.05    0.33
Q6    1   0.3776  0.4996  0.4368  11.00000  0.05    0.30
Q7    1   0.8485  0.3220  0.3777  11.00000  0.05    0.29
Q8    1   0.8235  0.8215  0.6380  11.00000  0.05    0.28
Q9    1   0.6642  0.3620  0.2632  11.00000  0.05    0.28
Q10   1   0.5584  0.4617  0.1148  11.00000  0.05    0.28
Q11   1   0.8372  0.6270  0.4825  11.00000  0.05    0.27
Q12   1   0.9572  0.5686  0.6450  11.00000  0.05    0.27
Q13   1   0.8288  0.6419  0.4528  11.00000  0.05    0.26
Q14   1   0.9077  0.0612  0.2936  11.00000  0.05    0.26
Q15   1   0.8398  0.7386  0.3297  11.00000  0.05    0.26
Q16   1   0.2697  0.4350  0.2214  11.00000  0.05    0.26
Q17   1   0.8424  0.6592  0.3403  11.00000  0.05    0.25
Q18   1   0.8046  0.4138  0.4298  11.00000  0.05    0.25
Q19   1   0.3843  0.3605  0.4954  11.00000  0.05    0.25
Q20   1   0.9391  0.5605  0.7016  11.00000  0.05    0.25
;
