# Supplementary material for: 5-Iodo-2-methyl-3-(4-methyl­phenyl­sulfin­yl)-1-benzofuran
Source: Acta Crystallogr Sect E Struct Rep Online. 2012 Jul 7;68(Pt 8):o2390. doi: 10.1107/S1600536812030036 (PMC3414315; doi:10.1107/S1600536812030036)
Supplement: Supplementary file 2 [file e-68-o2390-Isup2.hkl]

# 
# h,k,l, Fc-squared, Fo-squared, sigma(Fo-squared) and status flag 
# 
data_I
_shelx_title ' 1170 IN P2(1)/C' 
_shelx_refln_list_code          4 
_shelx_F_calc_maximum      257.85 
_exptl_crystal_F_000       776.00 
_reflns_d_resolution_high  0.7687 
 
loop_ 
 _symmetry_equiv_pos_as_xyz 
 'x, y, z' 
 '-x, y+1/2, -z+1/2' 
 '-x, -y, -z' 
 'x, -y-1/2, z-1/2' 
 
_cell_length_a    14.3793 
_cell_length_b    11.4519 
_cell_length_c     9.6419 
_cell_angle_alpha  90.000 
_cell_angle_beta  107.854 
_cell_angle_gamma  90.000 
 
_shelx_F_squared_multiplier     1.000 
 
loop_ 
 _refln_index_h 
 _refln_index_k 
 _refln_index_l 
 _refln_F_squared_calc 
 _refln_F_squared_meas 
 _refln_F_squared_sigma 
 _refln_observed_status 
   1   0   0     4673.36     4483.12     78.25 o 
   2   0   0    21215.30    19155.92    821.97 o 
   3   0   0    28757.06    26277.05    617.34 o 
   4   0   0     8897.92     8560.40    135.28 o 
   5   0   0    12147.04    11921.79    187.40 o 
   6   0   0     2506.77     2465.17     45.39 o 
   7   0   0    14120.53    13837.74    219.30 o 
   8   0   0     1976.81     1963.68     40.31 o 
   9   0   0      156.12      129.87      9.23 o 
  10   0   0     2816.36     2929.90     58.34 o 
  11   0   0      165.67      189.24     12.68 o 
  12   0   0     4272.37     4218.72     93.56 o 
  13   0   0     1053.43     1090.06     35.97 o 
  14   0   0     2031.76     2029.47     55.61 o 
  15   0   0     1119.76     1223.22     41.50 o 
  16   0   0      550.90      527.29     27.65 o 
  17   0   0     1422.52     1510.78     50.63 o 
   1   1   0     3215.68     3340.94     39.80 o 
   2   1   0     7185.61     7294.88    100.18 o 
   3   1   0    15758.35    15262.42    169.94 o 
   4   1   0    25366.44    23987.65    274.81 o 
   5   1   0        6.14       11.89      2.00 o 
   6   1   0    19848.03    19096.35    221.77 o 
   7   1   0     4678.44     4833.02     61.94 o 
   8   1   0    13589.26    13409.52    159.72 o 
   9   1   0     3765.03     3850.04     53.03 o 
  10   1   0     4484.92     4384.37     60.25 o 
  11   1   0     2595.67     2537.77     40.01 o 
  12   1   0      615.62      570.30     19.91 o 
  13   1   0     2659.12     2632.47     43.31 o 
  14   1   0       84.51       64.54      7.76 o 
  15   1   0     1037.28     1049.28     26.91 o 
  16   1   0      544.04      563.02     32.53 o 
  17   1   0        9.60       -0.35      6.61 o 
   0   2   0     4543.50     4919.20    159.13 o 
   1   2   0     2464.95     2597.99     34.27 o 
   2   2   0    11928.31    11646.58    134.80 o 
   3   2   0     2612.03     2711.59     46.86 o 
   4   2   0      918.92      972.18     28.89 o 
   5   2   0     1436.82     1414.24     21.23 o 
   6   2   0      722.51      757.40     15.05 o 
   7   2   0     2195.89     2203.16     32.16 o 
   8   2   0        1.67        2.85      2.48 o 
   9   2   0      297.51      310.39     10.22 o 
  10   2   0     2265.35     2365.29     37.21 o 
  11   2   0      344.96      315.97     11.59 o 
  12   2   0     1027.60      993.72     22.16 o 
  13   2   0      233.45      241.69     11.39 o 
  14   2   0      353.31      327.99     16.75 o 
  15   2   0      676.07      671.08     20.81 o 
  16   2   0       53.31       46.47      8.03 o 
  17   2   0       40.32       30.90      9.31 o 
   1   3   0       54.57       36.08      2.89 o 
   2   3   0      144.76      165.49      5.17 o 
   3   3   0      479.72      529.51     13.72 o 
   4   3   0      127.53      119.69      6.37 o 
   5   3   0        0.01        0.54      1.64 o 
   6   3   0      207.18      201.00      5.66 o 
   7   3   0      209.37      209.67      8.17 o 
   8   3   0      393.51      409.23      9.87 o 
   9   3   0       19.50       30.75      3.73 o 
  10   3   0      100.89      112.79      7.13 o 
  11   3   0      341.58      382.64     12.66 o 
  12   3   0        4.50        8.91      4.46 o 
  13   3   0       93.42       90.93      7.81 o 
  14   3   0      148.63      169.72     12.41 o 
  15   3   0        2.07       -5.63      5.63 o 
  16   3   0        0.30       -1.15      6.34 o 
  17   3   0        1.89        9.67      7.65 o 
   0   4   0    19799.89    19981.55    360.73 o 
   1   4   0     2088.22     2181.84     38.30 o 
   2   4   0    14760.49    15001.50    208.26 o 
   3   4   0     2842.14     2996.42     38.49 o 
   4   4   0     2192.14     2109.35     40.82 o 
   5   4   0     3242.54     3333.59     48.27 o 
   6   4   0      664.95      683.95     15.05 o 
   7   4   0     4141.79     4208.50     61.38 o 
   8   4   0      726.96      786.91     18.27 o 
   9   4   0      196.05      196.31     15.24 o 
  10   4   0     1183.16     1220.51     26.21 o 
  11   4   0      145.84      144.28      9.34 o 
  12   4   0     1056.97     1141.08     27.06 o 
  13   4   0       24.10       17.91      6.10 o 
  14   4   0      539.60      587.12     21.41 o 
  15   4   0      527.09      586.20     22.46 o 
  16   4   0        4.02       13.31      8.07 o 
  17   4   0      350.76      416.23     23.75 o 
   1   5   0     8911.45     8927.25    131.21 o 
   2   5   0     7613.35     8082.79    115.25 o 
   3   5   0     5025.97     5033.29    102.84 o 
   4   5   0    13437.44    13157.24    155.08 o 
   5   5   0       88.16       91.53      6.47 o 
   6   5   0     6400.69     5929.45     75.55 o 
   7   5   0      204.82      186.58     18.38 o 
   8   5   0     6181.62     6292.54     88.69 o 
   9   5   0     4343.65     4296.58     65.05 o 
  10   5   0     3162.87     3206.69     52.56 o 
  11   5   0      796.22      858.20     36.12 o 
  12   5   0      544.21      538.14     20.39 o 
  13   5   0     1273.84     1284.42     34.40 o 
  14   5   0       42.10       28.63      8.63 o 
  15   5   0     1143.21     1170.69     51.20 o 
  16   5   0      570.39      641.08     29.43 o 
   0   6   0    37664.74    36450.19    906.27 o 
   1   6   0     3063.71     3139.04     72.66 o 
   2   6   0    10204.80    10065.35    143.25 o 
   3   6   0     6798.45     6793.23    100.30 o 
   4   6   0     5797.71     5890.71     90.15 o 
   5   6   0     6674.93     6518.46     80.82 o 
   6   6   0       15.17       24.24      4.93 o 
   7   6   0     6694.04     6680.98     92.78 o 
   8   6   0      909.70      902.08     22.99 o 
   9   6   0      229.36      255.39     12.50 o 
  10   6   0     2446.42     2470.05     48.62 o 
  11   6   0      413.42      394.03     16.84 o 
  12   6   0     1879.58     1851.52     42.21 o 
  13   6   0      313.27      336.87     17.29 o 
  14   6   0     1363.04     1381.99     39.56 o 
  15   6   0      366.74      417.65     22.00 o 
  16   6   0      658.12      677.18     28.95 o 
   1   7   0     3890.31     3920.76     70.16 o 
   2   7   0     1775.19     1751.81     41.79 o 
   3   7   0     4528.55     4976.98     76.42 o 
   4   7   0     7269.40     7311.23    109.87 o 
   5   7   0      142.25      139.10     12.36 o 
   6   7   0     9024.35     9295.09    159.31 o 
   7   7   0      436.58      466.44     21.91 o 
   8   7   0     4520.41     4538.45     75.30 o 
   9   7   0      564.79      612.37     19.18 o 
  10   7   0     2301.29     2328.22     63.99 o 
  11   7   0     2851.99     2863.06     55.91 o 
  12   7   0      178.12      174.54     12.66 o 
  13   7   0      835.12      825.40     27.01 o 
  14   7   0        2.02        8.39      8.41 o 
  15   7   0      206.74      198.47     17.82 o 
   0   8   0     6492.09     6686.03    295.60 o 
   1   8   0       25.53       17.21     12.82 o 
   2   8   0     2586.64     2471.04     59.49 o 
   3   8   0      597.28      694.87     37.18 o 
   4   8   0     1519.27     1550.51     46.00 o 
   5   8   0      491.31      502.67     29.27 o 
   6   8   0      596.42      621.18     28.43 o 
   7   8   0      385.27      392.17     24.27 o 
   8   8   0      170.76      211.62     18.82 o 
   9   8   0      132.29      105.45     22.03 o 
  10   8   0      151.72      150.41     10.83 o 
  11   8   0        3.08        0.96      9.13 o 
  12   8   0      252.84      220.54     14.73 o 
  13   8   0      164.44      179.58     14.29 o 
  14   8   0      459.40      439.78     23.36 o 
  15   8   0      255.17      213.40     27.61 o 
   1   9   0       46.79       19.07     15.00 o 
   2   9   0        1.09       -4.83      9.96 o 
   3   9   0      116.44      109.15     25.98 o 
   4   9   0      550.78      494.03     48.72 o 
   5   9   0      778.13      679.81     56.61 o 
   6   9   0        4.45      -21.55     21.55 o 
   7   9   0      126.97       90.84     24.86 o 
   8   9   0       20.21       29.58     16.85 o 
   9   9   0       55.32       57.48     17.19 o 
  10   9   0        1.08       -2.88      9.44 o 
  11   9   0        2.57       15.41     14.44 o 
  12   9   0       51.00       39.04     14.09 o 
  13   9   0        7.57        4.86     12.39 o 
  14   9   0      243.32      212.04     26.98 o 
   0  10   0     4004.63     3715.13    208.85 o 
   1  10   0      616.58      579.59     54.47 o 
   2  10   0     1399.93     1383.76     81.43 o 
   3  10   0      991.74      884.92     65.68 o 
   4  10   0       63.28       39.93     21.27 o 
   5  10   0     1054.65     1015.04    108.57 o 
   6  10   0        9.65      -13.59     13.59 o 
   7  10   0     1481.99     1541.68    159.68 o 
   8  10   0      474.69      516.60     92.82 o 
   9  10   0      319.20      330.96     80.12 o 
  10  10   0      331.05      384.00     81.22 o 
  11  10   0        8.83       25.97     37.57 o 
  12  10   0      249.23      240.35     70.72 o 
  13  10   0        1.45        7.20     17.19 o 
   1  11   0     3393.58     3239.52    141.43 o 
   2  11   0      834.30      933.80     73.47 o 
   3  11   0     1473.57     1203.29     82.75 o 
   4  11   0     5950.51     5500.63    206.70 o 
   5  11   0       78.49       79.75     28.92 o 
   6  11   0     3114.53     3063.09    222.11 o 
   7  11   0      157.81      172.53     39.29 o 
   8  11   0     1506.37     1433.61    224.88 o 
   9  11   0      861.32      895.14     79.29 o 
  10  11   0      874.01      808.12     73.74 o 
  11  11   0      689.92      675.18    108.85 o 
   0  12   0     5960.58     5777.69    307.75 o 
   1  12   0      312.23      297.45     49.15 o 
   2  12   0     4885.08     4905.26    270.73 o 
   3  12   0     1602.65     1734.36    140.89 o 
   4  12   0     2958.24     2807.82    139.50 o 
   5  12   0     1343.32     1401.54     95.27 o 
   6  12   0       38.05       34.54     36.47 o 
   7  12   0     1396.08     1293.47     93.44 o 
   8  12   0      213.32      225.41     66.30 o 
   9  12   0      344.91      299.03     52.66 o 
  10  12   0      586.62      596.68     68.56 o 
   1  13   0     1182.96     1135.71     92.00 o 
   2  13   0      547.26      516.01     65.04 o 
   3  13   0      122.89      193.99     51.66 o 
   4  13   0     2493.11     2229.18    127.75 o 
   5  13   0       18.52       -2.78     20.85 o 
   6  13   0     1934.37     1881.18    117.66 o 
   7  13   0      185.89      216.03     48.96 o 
   8  13   0     1306.74     1437.80    104.33 o 
   0  14   0      551.41      559.15    102.22 o 
   1  14   0        5.43       23.01     25.41 o 
   2  14   0      426.91      369.08     66.85 o 
   3  14   0       50.00       40.57     28.62 o 
   4  14   0      530.51      643.79     76.34 o 
   5  14   0       78.94       76.13     43.65 o 
   6  14   0       11.22       16.78     26.78 o 
 -18   1   1      153.55      147.19     13.84 o 
 -17   1   1      145.76      200.57     18.40 o 
 -16   1   1      365.82      325.43     14.72 o 
 -15   1   1      260.78      270.44     13.67 o 
 -14   1   1      848.00      801.99     21.43 o 
 -13   1   1       72.87       89.75      7.83 o 
 -12   1   1     2683.87     2716.71     42.07 o 
 -11   1   1      285.09      304.61     10.67 o 
 -10   1   1     1904.25     1801.01     29.28 o 
  -9   1   1     4860.96     5089.12     66.21 o 
  -8   1   1      560.10      628.20     18.37 o 
  -7   1   1       18.92       46.78      5.23 o 
  -6   1   1     1543.59     1810.60     25.23 o 
  -5   1   1     2480.40     2599.49     33.94 o 
  -4   1   1    18773.03    19533.61    268.69 o 
  -3   1   1     3437.71     3907.05     57.44 o 
  -2   1   1     7168.67     7638.14    116.30 o 
  -1   1   1     6157.78     6478.28     83.20 o 
   0   1   1       72.83       91.83      3.61 o 
   1   1   1     1351.15     1364.80     22.94 o 
   2   1   1    13863.31    13855.04    159.24 o 
   3   1   1    12992.98    12504.52    145.29 o 
   4   1   1      640.34      630.71     11.03 o 
   5   1   1     2189.39     1940.01     26.52 o 
   6   1   1      871.24      877.23     15.32 o 
   7   1   1     3001.31     2916.78     40.87 o 
   8   1   1      500.22      556.55     13.42 o 
   9   1   1     1038.13     1092.09     21.27 o 
  10   1   1     1205.37     1214.70     23.76 o 
  11   1   1       38.21       43.29      6.23 o 
  12   1   1      256.89      263.19     11.52 o 
  13   1   1      375.27      406.89     15.01 o 
  14   1   1       57.14       52.72      7.65 o 
  15   1   1      207.44      213.72     13.37 o 
  16   1   1        0.48       13.65      6.88 o 
  17   1   1      184.22      201.32     14.35 o 
 -18   2   1      312.72      350.80     19.52 o 
 -17   2   1        2.62        2.09      7.23 o 
 -16   2   1      100.33      124.25     11.84 o 
 -15   2   1      367.74      358.48     17.13 o 
 -14   2   1      193.35      244.37     13.73 o 
 -13   2   1     1186.53     1203.61     26.48 o 
 -12   2   1     1128.81     1154.81     23.15 o 
 -11   2   1      724.91      774.44     17.41 o 
 -10   2   1     4706.76     4673.74     57.72 o 
  -9   2   1      337.79      329.45      9.57 o 
  -8   2   1    12844.22    12578.27    139.25 o 
  -7   2   1       16.20       13.17      3.12 o 
  -6   2   1    25365.16    24517.39    364.38 o 
  -5   2   1     4501.30     4447.41     75.77 o 
  -4   2   1    15929.30    16102.46    252.70 o 
  -3   2   1    12059.16    12212.89    273.47 o 
  -2   2   1     6185.47     6724.32     98.25 o 
  -1   2   1    30656.22    28959.10    395.82 o 
   0   2   1    12088.62    12581.30    174.55 o 
   1   2   1     1045.20     1025.86     18.85 o 
   2   2   1     7250.41     7344.96     81.13 o 
   3   2   1     1813.23     1871.82     25.71 o 
   4   2   1     9578.29     9510.65    113.16 o 
   5   2   1        8.35        5.65      1.84 o 
   6   2   1    12891.79    12590.90    149.73 o 
   7   2   1     6280.76     6046.33     76.93 o 
   8   2   1     3033.99     3066.95     43.98 o 
   9   2   1    10883.53    10793.42    133.07 o 
  10   2   1      332.77      332.43     11.65 o 
  11   2   1     7548.98     7399.82     97.23 o 
  12   2   1      140.14      125.77      9.66 o 
  13   2   1     2106.75     2035.51     54.29 o 
  14   2   1      483.27      519.73     17.68 o 
  15   2   1      499.93      507.76     18.99 o 
  16   2   1      187.40      220.58     14.15 o 
  17   2   1       84.51       74.33     10.56 o 
 -17   3   1      793.81      858.69     38.06 o 
 -16   3   1     1673.39     1642.49     45.72 o 
 -15   3   1       48.32       54.99     11.40 o 
 -14   3   1     3955.03     3771.73     67.98 o 
 -13   3   1       32.30       61.51      8.28 o 
 -12   3   1     6124.35     6239.51     91.18 o 
 -11   3   1     1537.65     1602.88     31.39 o 
 -10   3   1     8242.24     8170.39    112.29 o 
  -9   3   1     4894.68     4990.52     72.10 o 
  -8   3   1     1108.45     1180.28     23.11 o 
  -7   3   1     8238.78     8290.15    121.62 o 
  -6   3   1      964.70     1129.93     20.64 o 
  -5   3   1     9517.70     9467.71    136.63 o 
  -4   3   1    10348.98    10609.58    150.96 o 
  -3   3   1      190.05      191.99      8.73 o 
  -2   3   1    21301.51    21445.71    303.87 o 
  -1   3   1     1808.96     1914.37     30.94 o 
   0   3   1    19971.04    19891.03    272.66 o 
   1   3   1    21561.19    21859.51    271.84 o 
   2   3   1    44078.89    40298.59    667.55 o 
   3   3   1    20699.41    19894.47    201.13 o 
   4   3   1     2400.18     2441.41     30.85 o 
   5   3   1    20161.88    19076.22    206.92 o 
   6   3   1        8.65       12.15      2.62 o 
   7   3   1    10705.39    10654.78    129.39 o 
   8   3   1      725.38      709.65     20.90 o 
   9   3   1     7125.27     7142.87     92.00 o 
  10   3   1     1833.23     1842.94     31.90 o 
  11   3   1      746.55      777.07     19.14 o 
  12   3   1     1487.03     1550.11     30.39 o 
  13   3   1      179.52      192.63     11.05 o 
  14   3   1      163.43      162.79     13.06 o 
  15   3   1      685.17      719.37     22.41 o 
  16   3   1      290.25      231.81     17.17 o 
 -17   4   1        0.71       -2.78      8.02 o 
 -16   4   1      341.81      385.08     21.66 o 
 -15   4   1        5.33       -2.72      6.93 o 
 -14   4   1      956.91     1017.55     40.91 o 
 -13   4   1     1944.12     1918.76     50.88 o 
 -12   4   1      510.07      509.91     19.37 o 
 -11   4   1     2515.27     2547.16     49.90 o 
 -10   4   1     1451.20     1513.40     29.74 o 
  -9   4   1       17.39       29.47      8.77 o 
  -8   4   1    10746.40    10894.52    144.19 o 
  -7   4   1       21.59       14.87      3.33 o 
  -6   4   1    18710.89    18678.51    237.01 o 
  -5   4   1     9574.35     9960.15    143.97 o 
  -4   4   1    11880.62    12269.55    174.16 o 
  -3   4   1     9853.46    10170.93    134.84 o 
  -2   4   1     3140.59     3212.73     60.35 o 
  -1   4   1    22449.00    22394.52    358.95 o 
   0   4   1      120.96      136.74      7.58 o 
   1   4   1    19429.13    19561.16    244.38 o 
   2   4   1      108.19       88.38      7.12 o 
   3   4   1     3494.32     3787.50     48.16 o 
   4   4   1    10202.77    10321.59    107.16 o 
   5   4   1      350.58      458.22      8.72 o 
   6   4   1    10128.58     9984.10    112.45 o 
   7   4   1     3080.35     3093.32     43.89 o 
   8   4   1     2258.65     2184.83     34.21 o 
   9   4   1     5942.68     5885.88     78.06 o 
  10   4   1     2360.03     2350.24     38.25 o 
  11   4   1     5445.16     5306.48     73.66 o 
  12   4   1      259.71      294.72     12.34 o 
  13   4   1     3176.45     3146.55     50.68 o 
  14   4   1      992.26     1041.76     28.39 o 
  15   4   1      402.03      386.08     18.93 o 
  16   4   1      126.53      124.20     16.70 o 
 -17   5   1       64.49       43.13     11.56 o 
 -16   5   1      290.62      249.73     18.22 o 
 -15   5   1       31.22       39.67      9.39 o 
 -14   5   1      705.49      648.98     29.60 o 
 -13   5   1       25.11       10.95      7.20 o 
 -12   5   1     1426.93     1449.87     35.57 o 
 -11   5   1       32.37       54.53      8.14 o 
 -10   5   1     1455.47     1510.49     55.98 o 
  -9   5   1     2756.16     2749.60     62.35 o 
  -8   5   1     1094.64     1151.29     27.12 o 
  -7   5   1     1808.50     1868.41     32.06 o 
  -6   5   1      226.41      259.53      8.72 o 
  -5   5   1     2419.79     2475.35     42.97 o 
  -4   5   1     2647.84     3073.77     53.25 o 
  -3   5   1      928.65     1039.83     19.58 o 
  -2   5   1     3218.74     3434.35     45.56 o 
  -1   5   1      581.64      616.12     12.39 o 
   0   5   1     1363.21     1306.08     35.81 o 
   1   5   1      871.52      777.84     23.00 o 
   2   5   1     5410.29     5737.29     84.76 o 
   3   5   1     2588.56     2440.71     40.94 o 
   4   5   1      444.40      436.20     12.67 o 
   5   5   1     5460.84     5543.98     86.05 o 
   6   5   1      306.19      345.93      9.30 o 
   7   5   1     4212.55     4167.44     61.60 o 
   8   5   1      757.42      757.20     15.48 o 
   9   5   1      840.96      838.99     20.44 o 
  10   5   1      966.85      964.19     23.27 o 
  11   5   1       10.45       17.67      5.64 o 
  12   5   1      385.73      369.28     15.95 o 
  13   5   1       81.59       94.96     14.03 o 
  14   5   1      182.77      188.40     12.83 o 
  15   5   1      356.40      360.44     18.47 o 
  16   5   1       21.78       32.55      8.93 o 
 -16   6   1       61.88       18.84     11.16 o 
 -15   6   1       34.31       35.75      9.40 o 
 -14   6   1       10.86        9.89      7.56 o 
 -13   6   1      526.84      563.56     23.29 o 
 -12   6   1       63.79       58.08      8.70 o 
 -11   6   1        6.75       -0.42      5.20 o 
 -10   6   1        2.18        9.05      5.17 o 
  -9   6   1       24.55       14.83      5.73 o 
  -8   6   1       29.60       21.29      5.66 o 
  -7   6   1     1089.29     1156.86     35.13 o 
  -6   6   1      320.43      335.49     12.66 o 
  -5   6   1        1.52       14.56      4.46 o 
  -4   6   1        1.13        5.20      2.31 o 
  -3   6   1     1002.72     1123.65     18.68 o 
  -2   6   1      224.47      253.86      7.75 o 
  -1   6   1      666.14      849.94     39.56 o 
   0   6   1      443.69      473.14     17.60 o 
   1   6   1       48.26       34.83      5.49 o 
   2   6   1     1150.41     1404.09     30.81 o 
   3   6   1      508.90      544.46     18.15 o 
   4   6   1      673.68      744.99     24.29 o 
   5   6   1        2.86        5.21      3.90 o 
   6   6   1      331.97      327.96     14.95 o 
   7   6   1       22.63       20.27      3.70 o 
   8   6   1       44.42       58.63      6.86 o 
   9   6   1       10.94        8.42      4.05 o 
  10   6   1      113.22      128.46      8.58 o 
  11   6   1      121.75      143.62     13.60 o 
  12   6   1      139.10      133.97     11.41 o 
  13   6   1       24.90       16.49      7.24 o 
  14   6   1        0.73        5.15      6.61 o 
  15   6   1        2.30        9.63      7.82 o 
 -16   7   1      207.28      245.54     20.62 o 
 -15   7   1      237.34      273.48     20.47 o 
 -14   7   1      114.07      128.26     14.12 o 
 -13   7   1       12.49        4.42      6.70 o 
 -12   7   1     1811.52     1962.57     44.17 o 
 -11   7   1      155.60      169.65     11.97 o 
 -10   7   1     2571.50     2668.83     52.17 o 
  -9   7   1     2383.04     2419.41     49.83 o 
  -8   7   1       42.35       40.76      6.29 o 
  -7   7   1     3030.90     2995.29     53.77 o 
  -6   7   1      674.76      732.09     19.34 o 
  -5   7   1     2786.66     2772.20     40.82 o 
  -4   7   1     1007.95     1031.14     23.19 o 
  -3   7   1      737.75      711.71     26.69 o 
  -2   7   1     1253.97     1165.99     24.54 o 
  -1   7   1        7.34        8.95      4.55 o 
   0   7   1     5250.16     5130.88    128.93 o 
   1   7   1      762.25      784.01     32.17 o 
   2   7   1     2983.74     3087.77     78.24 o 
   3   7   1     3791.83     3838.68     61.79 o 
   4   7   1        1.44        4.48      4.86 o 
   5   7   1     1382.79     1446.66     51.09 o 
   6   7   1        0.20       -1.32      4.77 o 
   7   7   1     2017.21     2082.85     66.35 o 
   8   7   1      296.33      310.82     16.67 o 
   9   7   1     1694.21     1784.47     61.73 o 
  10   7   1     1127.13     1167.83     28.49 o 
  11   7   1        2.93        5.12      5.19 o 
  12   7   1      511.37      519.75     45.46 o 
  13   7   1      312.50      310.92     22.01 o 
  14   7   1      425.80      407.58     21.89 o 
  15   7   1       93.87      129.97     18.20 o 
 -15   8   1      462.30      407.38     34.47 o 
 -14   8   1      205.88      205.20     17.51 o 
 -13   8   1      721.03      822.80     31.82 o 
 -12   8   1      237.69      244.90     16.05 o 
 -11   8   1      544.97      595.53     33.65 o 
 -10   8   1      796.77      868.60     28.14 o 
  -9   8   1      204.77      228.59     28.63 o 
  -8   8   1     4207.29     4431.18     85.19 o 
  -7   8   1      151.71      139.97      9.45 o 
  -6   8   1     6745.15     6832.10    110.73 o 
  -5   8   1     2448.34     2535.26     60.17 o 
  -4   8   1     7204.89     7395.52    138.00 o 
  -3   8   1     8357.08     8148.32    191.10 o 
  -2   8   1     1452.69     1583.44     62.27 o 
  -1   8   1    10581.00    10779.60    229.22 o 
   0   8   1       42.33       77.13     13.48 o 
   1   8   1     6727.45     6527.96    121.19 o 
   2   8   1     2331.54     2228.99     86.37 o 
   3   8   1     3966.48     4063.62    225.43 o 
   4   8   1     4880.35     4861.44    141.33 o 
   5   8   1      209.33      230.51     64.09 o 
   6   8   1     8023.39     7849.97    214.93 o 
   7   8   1     2296.59     2156.87     81.96 o 
   8   8   1     2051.25     2072.51    121.00 o 
   9   8   1     3811.82     3785.55     97.63 o 
  10   8   1       18.76       16.09      9.82 o 
  11   8   1     2042.09     2187.47    112.25 o 
  12   8   1        0.40       10.06     11.23 o 
  13   8   1     1516.05     1540.70     59.33 o 
  14   8   1      149.88      194.63     24.09 o 
 -14   9   1     1101.30     1140.64     38.67 o 
 -13   9   1       44.88       41.53      9.36 o 
 -12   9   1     3148.85     3303.48     72.23 o 
 -11   9   1      380.64      383.25     18.50 o 
 -10   9   1     3170.59     3267.74     68.85 o 
  -9   9   1     3133.19     3117.58    139.93 o 
  -8   9   1      442.22      468.49     33.60 o 
  -7   9   1     3113.59     3329.04     97.90 o 
  -6   9   1       74.08       77.96     16.66 o 
  -5   9   1     2303.59     2362.70     77.33 o 
  -4   9   1     3178.78     3374.20    119.54 o 
  -3   9   1      366.82      391.00     42.78 o 
  -2   9   1     7048.23     6809.92    219.95 o 
  -1   9   1      187.57      147.18     44.20 o 
   0   9   1     7048.74     6845.15    305.54 o 
   1   9   1     2186.08     2061.17     97.31 o 
   2   9   1     7465.98     7279.65    236.05 o 
   3   9   1     9123.36     8299.38    390.63 o 
   4   9   1      945.27      863.03    101.11 o 
   5   9   1     8424.19     8440.41    229.67 o 
   6   9   1      197.55      212.34     48.35 o 
   7   9   1     2413.98     2426.54     90.91 o 
   8   9   1      288.65      286.08     29.84 o 
   9   9   1     2383.44     2421.83     96.97 o 
  10   9   1     1777.74     1762.94     79.31 o 
  11   9   1        1.19       11.89     15.46 o 
  12   9   1     1031.06     1011.83     62.31 o 
  13   9   1      466.02      499.21     48.90 o 
 -13  10   1      401.26      414.39     48.07 o 
 -12  10   1      513.09      461.82     37.01 o 
 -11  10   1      184.60      192.61     26.15 o 
 -10  10   1     1411.73     1501.87     63.32 o 
  -9  10   1      257.83      215.36     26.54 o 
  -8  10   1     4129.59     3944.74    457.21 o 
  -7  10   1      332.51      300.69     43.85 o 
  -6  10   1     5730.64     5754.29    234.82 o 
  -5  10   1     3342.33     3282.36    140.68 o 
  -4  10   1     2432.96     2538.98    118.00 o 
  -3  10   1     2165.67     2154.54    104.86 o 
  -2  10   1     1521.44     1614.94     87.86 o 
  -1  10   1     3259.35     3353.78    250.84 o 
   0  10   1      191.09      126.85     29.50 o 
   1  10   1      610.78      702.15    114.10 o 
   2  10   1       99.57      119.96     29.84 o 
   3  10   1      261.33      246.02     39.48 o 
   4  10   1      343.39      314.38     72.38 o 
   5  10   1        2.36        3.32     28.73 o 
   6  10   1     2824.94     2621.70    195.59 o 
   7  10   1     1991.66     2172.50    177.36 o 
   8  10   1      827.13      717.72    105.53 o 
   9  10   1     1554.47     1434.34    146.42 o 
  10  10   1      161.11       29.28     36.47 o 
  11  10   1     1620.04     1543.74    149.18 o 
  12  10   1       12.14       -7.18     38.68 o 
 -12  11   1      182.40      174.35     32.77 o 
 -11  11   1        8.84      -12.91     22.38 o 
 -10  11   1      428.18      458.14     61.88 o 
  -9  11   1      133.94      141.99     36.24 o 
  -8  11   1       14.59       27.59     22.42 o 
  -7  11   1       41.75       18.47     27.63 o 
  -6  11   1       19.81       10.59     20.66 o 
  -5  11   1        1.62       -6.36     16.19 o 
  -4  11   1        1.47       26.75     30.94 o 
  -3  11   1       50.78       26.53     20.70 o 
  -2  11   1     1572.26     1793.71     99.01 o 
  -1  11   1       40.11       -3.92     16.13 o 
   0  11   1     1263.05     1161.08     79.02 o 
   1  11   1      982.47      949.94     74.20 o 
   2  11   1      815.59      731.53     85.64 o 
   3  11   1     1464.63     1366.20    204.71 o 
   4  11   1      499.79      547.39     58.98 o 
   5  11   1      916.99      996.72     78.84 o 
   6  11   1       98.88       46.96     45.86 o 
   7  11   1      666.03      591.19    103.87 o 
   8  11   1        0.46      -18.79     35.91 o 
   9  11   1       60.07       82.33     56.36 o 
  10  11   1       28.34       82.33     49.17 o 
  11  11   1        6.40       14.92     37.02 o 
 -10  12   1        2.60       30.26     28.94 o 
  -9  12   1       69.97       38.57     28.31 o 
  -8  12   1        0.25        7.60     23.58 o 
  -7  12   1       16.65       19.53     24.29 o 
  -6  12   1        7.17       -1.16     21.10 o 
  -5  12   1        2.56       -0.30     19.42 o 
  -4  12   1      103.12       32.50     24.78 o 
  -3  12   1       77.43       30.65     23.99 o 
  -2  12   1       14.18        3.93     18.72 o 
  -1  12   1       46.05       18.73     21.45 o 
   0  12   1       93.78       32.51     50.00 o 
   1  12   1       69.73       23.48     22.66 o 
   2  12   1       26.87        0.00     18.59 o 
   3  12   1       78.75       51.21     37.29 o 
   4  12   1      212.82      149.05     51.11 o 
   5  12   1      124.31       97.17     33.36 o 
   6  12   1       81.54       34.24     24.93 o 
   7  12   1       33.82        6.78     23.18 o 
   8  12   1       66.20       55.70     33.70 o 
   9  12   1        0.08      -18.23     34.26 o 
  -8  13   1       15.27       -6.12     24.78 o 
  -7  13   1      626.44      675.53    135.37 o 
  -6  13   1      182.91      143.24     41.44 o 
  -5  13   1      458.17      505.87     65.75 o 
  -4  13   1      206.80      208.15     47.37 o 
  -3  13   1       23.90       24.34     24.53 o 
  -2  13   1     1006.89      915.51     82.22 o 
  -1  13   1        3.99      -11.66     18.41 o 
   0  13   1      963.81      871.24    121.00 o 
   1  13   1      175.55      218.78     47.67 o 
   2  13   1      404.13      436.24     61.46 o 
   3  13   1      729.01      788.81     78.13 o 
   4  13   1      213.56      228.08     47.34 o 
   5  13   1      464.85      481.80     64.24 o 
   6  13   1       15.39       16.43     25.72 o 
   7  13   1      361.81      343.84     57.25 o 
   8  13   1       89.74      102.53     48.07 o 
  -6  14   1     1240.79     1399.31    160.23 o 
  -5  14   1      644.47      573.73     82.05 o 
  -4  14   1     1404.94     1304.84    104.29 o 
  -3  14   1     1025.31      914.06     89.22 o 
  -2  14   1      160.12      123.31     40.67 o 
  -1  14   1     1015.01      964.38     90.78 o 
   0  14   1       19.51       -0.57     23.63 o 
   1  14   1      763.70      710.29     79.66 o 
   2  14   1      351.13      415.76     65.00 o 
   3  14   1      435.84      517.26     68.94 o 
   4  14   1      513.21      489.01     69.29 o 
   5  14   1       49.77        6.02     28.37 o 
 -18   0   2      279.49      280.32     29.05 o 
 -17   0   2       40.47       68.16     16.63 o 
 -16   0   2     2041.79     1883.59     65.91 o 
 -15   0   2       14.96        9.78     11.03 o 
 -14   0   2     1977.08     2057.64     52.69 o 
 -13   0   2     2808.27     2642.80     62.10 o 
 -12   0   2     3535.75     3484.22     75.88 o 
 -11   0   2     1562.18     1349.55     52.16 o 
 -10   0   2     5845.54     5957.16    115.29 o 
  -9   0   2     8209.81     7717.17    143.31 o 
  -8   0   2     1348.44     1281.01     38.89 o 
  -7   0   2    20282.16    19033.16    357.61 o 
  -6   0   2     1096.31     1003.90     26.15 o 
  -5   0   2      627.09      543.71     25.05 o 
  -4   0   2      674.77      906.79     20.50 o 
  -3   0   2    18428.73    19399.87    410.75 o 
  -2   0   2    27098.54    25318.31    536.16 o 
  -1   0   2     1331.66     1459.27     30.44 o 
   0   0   2    20353.12    18894.40    422.17 o 
   1   0   2    62187.11    48928.18   2237.41 o 
   2   0   2    18998.01    19116.16    295.44 o 
   3   0   2    37910.78    34845.59    532.94 o 
   4   0   2     1875.92     2048.89     39.31 o 
   5   0   2    40106.89    38214.71    587.39 o 
   6   0   2     3929.14     3891.92     69.95 o 
   7   0   2    11420.33    10948.60    178.44 o 
   8   0   2     4976.78     4846.13     87.62 o 
   9   0   2     4328.02     4116.62     78.06 o 
  10   0   2     3847.81     3679.90     73.04 o 
  11   0   2     1804.52     1721.80     43.44 o 
  12   0   2      967.91      972.93     31.55 o 
  13   0   2     1324.24     1395.18     44.55 o 
  14   0   2      774.19      733.30     31.85 o 
  15   0   2      729.19      840.92     54.04 o 
  16   0   2       60.06       68.71     14.39 o 
 -18   1   2      948.44      919.24     29.37 o 
 -17   1   2      232.50      233.74     14.99 o 
 -16   1   2      771.59      814.49     25.65 o 
 -15   1   2     1090.51     1084.18     29.10 o 
 -14   1   2      132.37      154.54     10.92 o 
 -13   1   2     1868.76     1831.00     33.12 o 
 -12   1   2      109.28      102.45      7.07 o 
 -11   1   2     1532.30     1492.08     27.38 o 
 -10   1   2     4096.71     4104.93     51.05 o 
  -9   1   2       10.89        4.45      3.50 o 
  -8   1   2     3127.87     2973.21     49.48 o 
  -7   1   2     2379.57     2487.08     47.32 o 
  -6   1   2    17564.32    18172.10    252.25 o 
  -5   1   2     7393.76     7611.52    105.67 o 
  -4   1   2    28883.02    28490.17    581.98 o 
  -3   1   2    66484.56    54089.07    720.11 o 
  -2   1   2       77.94       93.99      4.31 o 
  -1   1   2    29571.27    28773.55    739.88 o 
   0   1   2    12792.23    13289.89    207.77 o 
   1   1   2    27434.85    26319.64    609.35 o 
   2   1   2      483.82      438.40     10.30 o 
   3   1   2     3917.49     3797.72     45.66 o 
   4   1   2     8825.66     8260.02     94.91 o 
   5   1   2      791.38      779.19     14.31 o 
   6   1   2     4055.11     3882.52     49.57 o 
   7   1   2     2599.10     2543.15     35.98 o 
   8   1   2      762.13      749.36     16.75 o 
   9   1   2     4882.06     4808.37     65.90 o 
  10   1   2      494.42      513.14     14.86 o 
  11   1   2     3653.78     3687.84     55.49 o 
  12   1   2      473.82      464.43     15.62 o 
  13   1   2     1842.30     1804.74     35.40 o 
  14   1   2      517.50      541.48     18.78 o 
  15   1   2      827.11      765.46     25.29 o 
  16   1   2     1095.68     1107.20     38.35 o 
 -18   2   2       68.92       45.04     11.45 o 
 -17   2   2        3.48       -0.41      8.08 o 
 -16   2   2      148.03      164.06     24.40 o 
 -15   2   2       45.25       56.57     10.38 o 
 -14   2   2      481.14      484.20     19.21 o 
 -13   2   2      112.68       92.21      8.79 o 
 -12   2   2      916.92      897.27     23.73 o 
 -11   2   2     1480.91     1433.17     30.84 o 
 -10   2   2      888.61      946.60     21.13 o 
  -9   2   2     4999.22     4985.38     71.13 o 
  -8   2   2      235.78      255.09     10.57 o 
  -7   2   2     7152.78     7385.98    123.91 o 
  -6   2   2      148.10      140.69      6.90 o 
  -5   2   2     2718.72     2810.77     42.39 o 
  -4   2   2     3702.25     4189.72     59.26 o 
  -3   2   2      187.38      230.47      7.77 o 
  -2   2   2     1495.15     1608.16     28.60 o 
  -1   2   2        3.46       37.26     41.86 o 
   0   2   2     9449.00     9937.81    141.48 o 
   1   2   2      423.02      382.08     10.43 o 
   2   2   2     2893.25     2952.78     52.48 o 
   3   2   2    16631.04    16573.45    179.63 o 
   4   2   2       10.26       14.30      2.80 o 
   5   2   2     2636.92     2404.00     34.43 o 
   6   2   2     1120.13     1066.80     19.34 o 
   7   2   2     1534.99     1432.85     28.88 o 
   8   2   2      831.19      814.45     17.76 o 
   9   2   2     1151.59     1098.00     23.78 o 
  10   2   2      417.45      397.42     14.17 o 
  11   2   2      375.26      357.70     13.36 o 
  12   2   2     1628.20     1516.67     30.68 o 
  13   2   2      250.37      247.18     12.65 o 
  14   2   2       18.66        8.71      5.74 o 
  15   2   2       61.56       74.90      9.66 o 
  16   2   2       27.67       32.66      8.44 o 
 -18   3   2        1.01       -0.84      8.59 o 
 -17   3   2       80.46       73.14     12.36 o 
 -16   3   2        5.82        5.77      7.87 o 
 -15   3   2      222.25      201.58     15.21 o 
 -14   3   2       23.29        0.14     13.20 o 
 -13   3   2        4.49        8.02     10.29 o 
 -12   3   2       20.85       22.94      6.79 o 
 -11   3   2      328.47      349.68     15.02 o 
 -10   3   2        0.03       -3.35      3.35 o 
  -9   3   2       56.32       71.24      6.12 o 
  -8   3   2      346.89      384.87     13.73 o 
  -7   3   2      156.72      152.84      8.67 o 
  -6   3   2     2296.21     2599.29     51.50 o 
  -5   3   2      204.11      254.26     14.60 o 
  -4   3   2     1433.05     1635.41     27.95 o 
  -3   3   2       47.33       70.17      6.71 o 
  -2   3   2      249.21      329.42     10.44 o 
  -1   3   2       25.17       18.87      3.19 o 
   0   3   2      256.72      275.84      9.04 o 
   1   3   2       31.96       59.89     11.02 o 
   2   3   2      504.67      544.67     12.07 o 
   3   3   2       22.68       33.03      3.41 o 
   4   3   2       23.94       19.98      2.84 o 
   5   3   2      673.50      742.84     13.57 o 
   6   3   2       45.20       48.73      6.18 o 
   7   3   2       10.21        7.55      3.07 o 
   8   3   2        9.38        7.09      3.73 o 
   9   3   2       44.66       52.09      5.74 o 
  10   3   2      555.28      557.55     15.90 o 
  11   3   2       57.66       75.26      7.26 o 
  12   3   2       50.88       53.96      7.07 o 
  13   3   2      185.88      203.10     11.73 o 
  14   3   2        5.66        0.73      5.25 o 
  15   3   2        2.39        7.78      6.54 o 
  16   3   2        2.43        3.74      7.18 o 
 -17   4   2       18.62       23.10     12.28 o 
 -16   4   2      587.06      615.47     27.92 o 
 -15   4   2        4.55        7.55      7.37 o 
 -14   4   2      659.19      713.85     26.55 o 
 -13   4   2       21.74       20.71      7.35 o 
 -12   4   2      246.59      265.18     15.26 o 
 -11   4   2      799.12      778.84     23.35 o 
 -10   4   2     1281.32     1295.90     30.74 o 
  -9   4   2     2015.62     1995.48     39.90 o 
  -8   4   2      456.21      458.09     17.09 o 
  -7   4   2     2532.97     2464.51     44.81 o 
  -6   4   2       11.95       28.64      4.65 o 
  -5   4   2     1539.42     1556.46     35.53 o 
  -4   4   2     4043.02     4465.77     72.53 o 
  -3   4   2     1297.53     1380.65     23.06 o 
  -2   4   2     2329.23     2373.01     40.51 o 
  -1   4   2      308.65      292.64      9.50 o 
   0   4   2     5389.74     5591.87     84.37 o 
   1   4   2     4424.90     4239.43     66.06 o 
   2   4   2      659.31      650.89     30.61 o 
   3   4   2     5546.93     5252.26     72.98 o 
   4   4   2     1650.24     1879.19     31.67 o 
   5   4   2     6199.86     5942.07     83.25 o 
   6   4   2      139.26      126.40      8.04 o 
   7   4   2     3359.87     3297.93     47.41 o 
   8   4   2     1318.35     1371.81     25.39 o 
   9   4   2     1018.21      967.08     20.98 o 
  10   4   2      580.11      593.63     16.58 o 
  11   4   2      366.55      361.24     13.57 o 
  12   4   2     1052.24     1080.12     28.71 o 
  13   4   2      440.37      461.75     18.27 o 
  14   4   2       77.11       65.29      8.75 o 
  15   4   2      255.83      254.04     14.19 o 
 -17   5   2      773.20      751.02     30.71 o 
 -16   5   2      601.53      662.76     34.69 o 
 -15   5   2     1328.33     1355.53     39.75 o 
 -14   5   2        1.30       -3.14      6.09 o 
 -13   5   2     1166.72     1201.30     36.76 o 
 -12   5   2        3.29        3.82      5.99 o 
 -11   5   2     2386.52     2414.60     54.49 o 
 -10   5   2     2982.12     3076.88     57.20 o 
  -9   5   2       99.21      101.12      8.98 o 
  -8   5   2     4897.02     5002.54     81.61 o 
  -7   5   2     1684.06     1826.92     38.54 o 
  -6   5   2     4707.89     4753.75     71.25 o 
  -5   5   2     3045.58     2868.51     46.23 o 
  -4   5   2     4944.40     5088.85     82.66 o 
  -3   5   2    28671.14    27995.27    360.95 o 
  -2   5   2      173.45      171.09      9.24 o 
  -1   5   2    28259.71    28017.71    396.76 o 
   0   5   2     4119.17     4479.48     69.09 o 
   1   5   2    15119.45    15620.10    199.49 o 
   2   5   2     6632.26     6305.08    136.19 o 
   3   5   2      618.71      507.60     13.06 o 
   4   5   2     8526.47     8183.65    101.03 o 
   5   5   2      118.64      121.57      7.12 o 
   6   5   2     4134.86     4047.14     61.30 o 
   7   5   2     2343.19     2220.90     39.26 o 
   8   5   2      214.70      239.39     11.96 o 
   9   5   2     1987.86     1964.23     37.18 o 
  10   5   2      849.36      815.44     19.61 o 
  11   5   2     1976.12     2052.58     36.54 o 
  12   5   2       26.90       45.85      6.73 o 
  13   5   2     1167.84     1219.10     36.30 o 
  14   5   2      518.45      588.32     21.73 o 
  15   5   2      343.55      330.50     19.88 o 
 -16   6   2      777.30      781.73     30.34 o 
 -15   6   2       38.70       45.02     10.47 o 
 -14   6   2     2212.02     2223.24     68.50 o 
 -13   6   2     1995.49     1928.01     50.88 o 
 -12   6   2     1706.91     1841.61     78.65 o 
 -11   6   2     3498.79     3614.70     66.41 o 
 -10   6   2      596.65      643.39     21.39 o 
  -9   6   2     8269.60     8085.00    125.86 o 
  -8   6   2     1619.45     1600.61     34.67 o 
  -7   6   2    11074.31    11031.66    151.79 o 
  -6   6   2     1936.76     2089.81     49.36 o 
  -5   6   2     7627.33     7831.91    109.93 o 
  -4   6   2     2015.05     1963.98     34.13 o 
  -3   6   2     2489.31     2549.65     43.12 o 
  -2   6   2    10908.89    10870.58    147.28 o 
  -1   6   2      175.80      165.53     17.53 o 
   0   6   2     6931.09     7018.99    146.72 o 
   1   6   2     8755.33     8465.65    123.71 o 
   2   6   2      741.17      707.95     18.53 o 
   3   6   2    16074.33    15828.66    186.70 o 
   4   6   2        0.67        6.77      2.36 o 
   5   6   2    13395.59    12972.16    155.84 o 
   6   6   2     3879.55     3687.02     56.41 o 
   7   6   2     4819.99     4746.63     70.73 o 
   8   6   2     3200.28     3243.70     52.61 o 
   9   6   2     1537.98     1505.14     42.05 o 
  10   6   2     2486.36     2524.42     44.43 o 
  11   6   2      174.95      167.24     12.27 o 
  12   6   2     1406.54     1345.08     31.14 o 
  13   6   2      173.27      201.69     12.67 o 
  14   6   2       94.17       71.49      9.48 o 
  15   6   2      203.26      207.28     17.82 o 
 -16   7   2      258.24      270.89     18.91 o 
 -15   7   2      380.86      370.07     20.75 o 
 -14   7   2      149.24      186.67     16.33 o 
 -13   7   2     1577.70     1586.19     47.69 o 
 -12   7   2        2.95        1.24      7.50 o 
 -11   7   2      249.90      259.59     14.56 o 
 -10   7   2     2094.00     2103.79     44.56 o 
  -9   7   2       88.87       77.50      8.15 o 
  -8   7   2     1140.38     1188.67     27.12 o 
  -7   7   2     1509.22     1541.77     31.57 o 
  -6   7   2     3363.16     3518.55     56.99 o 
  -5   7   2     6625.20     6814.87     98.24 o 
  -4   7   2     2976.02     3068.79     58.31 o 
  -3   7   2    16525.70    16680.95    201.58 o 
  -2   7   2      220.35      241.43     11.44 o 
  -1   7   2    11419.98    11005.88    158.84 o 
   0   7   2     1358.91     1341.13     25.16 o 
   1   7   2     8576.09     8720.45    145.96 o 
   2   7   2     3231.37     3092.29     58.04 o 
   3   7   2     2464.64     2555.13     64.48 o 
   4   7   2     4962.95     5056.22    112.39 o 
   5   7   2       66.83       61.33     18.49 o 
   6   7   2      338.13      376.52     16.37 o 
   7   7   2      507.87      472.38     25.52 o 
   8   7   2      908.83      918.96     36.03 o 
   9   7   2     1970.60     1898.77    118.17 o 
  10   7   2       13.32       14.32      7.16 o 
  11   7   2     1669.28     1717.55     58.70 o 
  12   7   2      527.26      586.53     34.08 o 
  13   7   2      801.20      802.29     60.29 o 
  14   7   2      447.46      496.73     38.94 o 
 -15   8   2        1.19        7.21      8.74 o 
 -14   8   2      200.80      201.54     23.34 o 
 -13   8   2      536.90      500.44     24.73 o 
 -12   8   2      867.11      858.03     32.01 o 
 -11   8   2      273.70      264.48     15.79 o 
 -10   8   2      904.59      940.94     28.47 o 
  -9   8   2      488.15      499.23     17.54 o 
  -8   8   2       85.69       83.68      8.06 o 
  -7   8   2     3212.52     3315.98     55.84 o 
  -6   8   2        9.59       11.52      4.21 o 
  -5   8   2      819.79      860.68     30.08 o 
  -4   8   2      168.72      180.12     13.70 o 
  -3   8   2      100.28      119.73      9.80 o 
  -2   8   2      660.75      761.56     21.63 o 
  -1   8   2      335.54      308.30     16.96 o 
   0   8   2     1894.46     1932.57     57.85 o 
   1   8   2     3225.49     3121.75     76.09 o 
   2   8   2        3.85        3.76      5.86 o 
   3   8   2     2181.38     2146.04     58.04 o 
   4   8   2       31.26       13.57     23.89 o 
   5   8   2     2078.01     2101.17     59.70 o 
   6   8   2      278.89      288.15     26.89 o 
   7   8   2     2074.79     2115.84     84.13 o 
   8   8   2      415.05      404.27     44.48 o 
   9   8   2      141.34      151.72     24.26 o 
  10   8   2      223.08      203.45     28.78 o 
  11   8   2      172.37      140.12     51.66 o 
  12   8   2       30.68       18.41     21.82 o 
  13   8   2        2.78       22.63     13.06 o 
 -14   9   2       15.36       25.40      9.50 o 
 -13   9   2      296.43      362.91     33.88 o 
 -12   9   2        0.06        2.61      8.24 o 
 -11   9   2      160.89      174.85     13.19 o 
 -10   9   2       31.72       29.87     11.01 o 
  -9   9   2      190.38      199.28     38.47 o 
  -8   9   2      166.16      170.96     17.08 o 
  -7   9   2       98.33      103.25      9.89 o 
  -6   9   2       35.45       33.35      6.30 o 
  -5   9   2        0.48       10.94      8.34 o 
  -4   9   2        6.56        5.37      8.97 o 
  -3   9   2        2.12        6.85      9.33 o 
  -2   9   2      935.16      909.31     42.60 o 
  -1   9   2      637.33      603.49     33.90 o 
   0   9   2      567.00      525.49     43.64 o 
   1   9   2      731.76      753.90     44.75 o 
   2   9   2       90.89       81.45     43.10 o 
   3   9   2       13.88        6.32      9.93 o 
   4   9   2      164.55      175.78     21.89 o 
   5   9   2        8.32        5.35      9.40 o 
   6   9   2       31.41       19.09     19.34 o 
   7   9   2        2.39       -3.36     10.81 o 
   8   9   2        5.78       12.38     13.62 o 
   9   9   2       72.79       48.32     17.44 o 
  10   9   2       46.51       46.95     33.43 o 
  11   9   2       30.62       24.68     18.39 o 
  12   9   2        9.05       26.40     30.11 o 
 -13  10   2      168.85      161.07     27.90 o 
 -12  10   2       57.85       56.48     11.01 o 
 -11  10   2      286.22      300.08     37.88 o 
 -10  10   2      231.76      229.14     16.87 o 
  -9  10   2     1018.36      983.83     77.83 o 
  -8  10   2       10.26       13.77     13.73 o 
  -7  10   2     1176.36     1266.63     57.16 o 
  -6  10   2      243.97      228.93     31.17 o 
  -5  10   2      563.42      485.19     35.58 o 
  -4  10   2      825.78      879.89     45.85 o 
  -3  10   2     1097.94     1202.31     74.94 o 
  -2  10   2     1140.43     1097.76     76.52 o 
  -1  10   2        8.92       15.03     15.48 o 
   0  10   2     1717.33     1619.98    118.24 o 
   1  10   2     1425.33     1145.03     75.38 o 
   2  10   2      509.62      418.26     80.12 o 
   3  10   2      978.65      990.67    116.58 o 
   4  10   2       31.70        7.74     30.39 o 
   5  10   2     1288.11     1431.58    145.31 o 
   6  10   2      357.88      340.90     77.91 o 
   7  10   2      877.08      817.17    111.61 o 
   8  10   2      491.73      495.61     92.82 o 
   9  10   2       27.59        8.84     34.81 o 
  10  10   2      445.93      380.13     84.54 o 
  11  10   2       19.82       -0.55     33.15 o 
 -12  11   2      104.30      108.85     32.05 o 
 -11  11   2      678.38      726.01     46.32 o 
 -10  11   2      729.83      765.57     47.36 o 
  -9  11   2       67.75       58.84     19.69 o 
  -8  11   2      861.16     1067.19     81.79 o 
  -7  11   2       78.68      116.95     34.32 o 
  -6  11   2     2246.70     2003.79    110.10 o 
  -5  11   2     1073.05     1128.48     80.20 o 
  -4  11   2     1653.77     1729.64     98.40 o 
  -3  11   2     5883.70     5717.59    209.22 o 
  -2  11   2      181.57      186.21     38.47 o 
  -1  11   2     4626.64     4716.85    249.19 o 
   0  11   2      148.60      113.11     30.85 o 
   1  11   2     4440.41     4250.77    249.74 o 
   2  11   2     2343.18     2129.08    111.94 o 
   3  11   2      608.07      635.05     62.59 o 
   4  11   2     2614.30     2636.62    202.22 o 
   5  11   2       23.79       31.49     43.65 o 
   6  11   2      847.24      952.54    126.53 o 
   7  11   2     1074.89      959.17    127.63 o 
   8  11   2      316.56      304.44     81.22 o 
   9  11   2     1114.99     1407.26    153.60 o 
  10  11   2        2.40        4.42     43.10 o 
 -11  12   2      749.07      810.54    124.32 o 
 -10  12   2      634.87      711.63     74.48 o 
  -9  12   2     1070.12     1222.56    210.23 o 
  -8  12   2      616.27      745.90     73.92 o 
  -7  12   2     2930.04     2766.84    140.88 o 
  -6  12   2      139.72      159.57     40.93 o 
  -5  12   2     2307.89     2501.25    260.24 o 
  -4  12   2     1150.23      991.52     80.66 o 
  -3  12   2      185.31      200.31     42.11 o 
  -2  12   2     1972.48     1909.63    143.38 o 
  -1  12   2      404.09      419.13     78.46 o 
   0  12   2     2871.62     2792.29    137.43 o 
   1  12   2     2617.15     2508.74    147.80 o 
   2  12   2      636.46      619.47     65.71 o 
   3  12   2     3559.07     3495.15    160.12 o 
   4  12   2       22.79        6.54     17.84 o 
   5  12   2     4107.36     4310.78    233.99 o 
   6  12   2      205.44      166.86     69.62 o 
   7  12   2     2145.99     2298.48    199.46 o 
   8  12   2      472.98      504.45    103.32 o 
   9  12   2      533.67      345.88     93.38 o 
  -9  13   2        7.83        7.66     27.49 o 
  -8  13   2      709.79      584.71     71.43 o 
  -7  13   2      315.85      281.19     79.56 o 
  -6  13   2      728.55      654.73    110.78 o 
  -5  13   2      899.87      864.34     81.99 o 
  -4  13   2      347.31      357.52     58.54 o 
  -3  13   2     2935.87     2625.09    161.61 o 
  -2  13   2      341.86      409.95     60.57 o 
  -1  13   2     2441.66     2281.00    302.50 o 
   0  13   2       19.97       29.44     25.97 o 
   1  13   2     1742.74     1697.90    108.56 o 
   2  13   2      671.31      675.40     72.36 o 
   3  13   2      458.30      546.38     67.31 o 
   4  13   2      661.53      740.70    117.13 o 
   5  13   2        0.50       -4.45     23.10 o 
   6  13   2      110.97       40.25     40.89 o 
   7  13   2      108.52       99.42     57.74 o 
  -6  14   2        0.51        2.66     28.71 o 
  -5  14   2      217.86       91.67     39.61 o 
  -4  14   2       26.78       46.98     31.06 o 
  -3  14   2       21.78      -22.83     22.83 o 
  -2  14   2      100.91       86.90     43.93 o 
  -1  14   2      153.88      148.44     67.41 o 
   0  14   2       64.91       64.90     33.05 o 
   1  14   2      407.44      467.52     74.31 o 
   2  14   2        0.93       23.32     27.21 o 
   3  14   2      352.68      424.80     68.79 o 
   4  14   2       48.35       82.51     35.39 o 
 -18   1   3        1.25        0.97     10.42 o 
 -17   1   3       24.04       28.01     11.98 o 
 -16   1   3      104.37      114.98     11.94 o 
 -15   1   3        2.64       -2.50      6.17 o 
 -14   1   3      766.35      756.95     26.30 o 
 -13   1   3       12.09       11.93      5.60 o 
 -12   1   3     1012.90     1043.63     25.23 o 
 -11   1   3     1940.03     2044.72     38.64 o 
 -10   1   3      121.79      117.25     10.67 o 
  -9   1   3     2848.17     2856.70     54.26 o 
  -8   1   3        1.72        0.07      2.65 o 
  -7   1   3    13165.10    13929.24    192.00 o 
  -6   1   3      557.69      494.72     12.81 o 
  -5   1   3     2564.83     2527.52     61.69 o 
  -4   1   3    12779.46    13236.60    156.11 o 
  -3   1   3     4813.62     5287.71     77.55 o 
  -2   1   3     3215.56     3321.75     57.50 o 
  -1   1   3      602.69      637.04     13.48 o 
   0   1   3     4373.02     4460.96     66.55 o 
   1   1   3     5735.31     5699.65     72.03 o 
   2   1   3       13.97       40.32      2.57 o 
   3   1   3     6589.40     6361.98     72.95 o 
   4   1   3     3033.17     3024.77     37.02 o 
   5   1   3     3743.12     3671.03     47.73 o 
   6   1   3      846.30      715.78     15.17 o 
   7   1   3     1184.69     1120.34     21.06 o 
   8   1   3     1724.74     1677.20     28.53 o 
   9   1   3      339.30      307.53     11.76 o 
  10   1   3     1304.42     1259.55     26.26 o 
  11   1   3      146.26      144.91      9.65 o 
  12   1   3      964.62      944.78     31.93 o 
  13   1   3        9.69        1.68      5.54 o 
  14   1   3       26.57       18.49      6.91 o 
  15   1   3       85.44      104.39     11.51 o 
 -18   2   3      167.66      170.73     18.82 o 
 -17   2   3     1229.29     1236.77     37.70 o 
 -16   2   3      336.80      339.38     18.94 o 
 -15   2   3     2173.64     2197.26     61.23 o 
 -14   2   3       97.46       80.56     10.30 o 
 -13   2   3     3938.98     3813.18     74.66 o 
 -12   2   3     1584.41     1602.22     45.86 o 
 -11   2   3     1227.00     1208.18     31.98 o 
 -10   2   3     3641.92     3670.37     68.29 o 
  -9   2   3        0.75       -0.96      5.90 o 
  -8   2   3    10199.80    10532.58    140.74 o 
  -7   2   3     5143.01     5462.80     77.49 o 
  -6   2   3      427.94      348.82     10.72 o 
  -5   2   3    19252.83    20088.96    259.25 o 
  -4   2   3       37.60       47.69      4.63 o 
  -3   2   3     8308.04     8012.41    107.09 o 
  -2   2   3      233.29      199.57     10.79 o 
  -1   2   3    33827.03    32038.05    627.30 o 
   0   2   3    14017.65    13703.36    194.31 o 
   1   2   3     7641.24     7535.45    110.89 o 
   2   2   3     7847.16     7304.62     97.39 o 
   3   2   3     2491.54     2559.47     43.15 o 
   4   2   3     6188.03     5606.43     65.88 o 
   5   2   3      219.84      311.65      8.51 o 
   6   2   3     7447.05     7090.13     83.63 o 
   7   2   3     4087.43     4067.36     56.87 o 
   8   2   3      413.67      403.48     12.72 o 
   9   2   3     2290.89     2199.15     37.27 o 
  10   2   3      244.56      252.79     11.94 o 
  11   2   3      602.18      637.46     18.65 o 
  12   2   3     2101.46     2138.41     39.96 o 
  13   2   3      972.62      941.31     25.00 o 
  14   2   3      879.34      975.06     26.61 o 
  15   2   3        2.55       -2.51      6.51 o 
 -18   3   3        4.64        9.78      9.17 o 
 -17   3   3      469.23      533.85     30.94 o 
 -16   3   3      486.20      470.77     22.47 o 
 -15   3   3        3.09        8.58      7.00 o 
 -14   3   3     1556.97     1536.80     40.73 o 
 -13   3   3     1274.71     1227.61     34.83 o 
 -12   3   3      918.09      919.62     36.67 o 
 -11   3   3     5507.27     5539.00     98.39 o 
 -10   3   3      418.05      463.31     16.42 o 
  -9   3   3    15087.12    15207.18    223.81 o 
  -8   3   3      637.15      682.17     19.65 o 
  -7   3   3    15985.95    15961.28    233.19 o 
  -6   3   3     6582.09     6926.85     96.96 o 
  -5   3   3    12885.52    12966.90    207.60 o 
  -4   3   3    18371.72    19051.16    243.59 o 
  -3   3   3     2778.36     3071.69     51.94 o 
  -2   3   3     8839.96     9125.80    134.60 o 
  -1   3   3     1135.76     1075.81     31.65 o 
   0   3   3    13439.68    13927.01    198.83 o 
   1   3   3     2254.04     1996.09     36.67 o 
   2   3   3     1029.89     1100.40     24.12 o 
   3   3   3    24310.97    23441.77    296.33 o 
   4   3   3     2917.04     2853.44     47.82 o 
   5   3   3     9833.88     9721.20    130.48 o 
   6   3   3     4386.32     4154.89     52.50 o 
   7   3   3     5251.15     5213.28     70.20 o 
   8   3   3    11688.45    11097.55    150.40 o 
   9   3   3       82.89      107.78     10.21 o 
  10   3   3     9134.89     8674.81    113.63 o 
  11   3   3      174.12      177.85     10.57 o 
  12   3   3      812.44      776.69     21.74 o 
  13   3   3       90.25      109.66     10.12 o 
  14   3   3      361.14      309.47     19.92 o 
  15   3   3      444.78      483.41     19.74 o 
 -17   4   3      433.18      463.39     31.53 o 
 -16   4   3      151.50      171.63     15.26 o 
 -15   4   3     1541.61     1516.95     64.84 o 
 -14   4   3       75.74       92.34     11.43 o 
 -13   4   3     3073.93     3026.25     63.77 o 
 -12   4   3     1009.93      965.41     29.37 o 
 -11   4   3     3304.80     3313.24     65.90 o 
 -10   4   3      718.72      680.00     21.17 o 
  -9   4   3     1174.38     1200.31     26.45 o 
  -8   4   3     4192.15     4285.25     73.99 o 
  -7   4   3     1749.08     1798.35     37.69 o 
  -6   4   3     1253.35     1321.83     29.59 o 
  -5   4   3     6095.35     6351.88     90.58 o 
  -4   4   3      369.50      485.85     13.75 o 
  -3   4   3    11230.77    11388.73    165.59 o 
  -2   4   3     1587.68     1541.91     30.74 o 
  -1   4   3    14370.18    13716.98    196.90 o 
   0   4   3     7595.86     7278.61    110.39 o 
   1   4   3     3195.55     3046.93     52.44 o 
   2   4   3    21454.93    20116.01    283.21 o 
   3   4   3     9623.20    10080.85    134.20 o 
   4   4   3     7060.18     6823.68     95.04 o 
   5   4   3       50.81       53.55      5.58 o 
   6   4   3     6268.69     6296.33     90.20 o 
   7   4   3      545.87      533.40     15.61 o 
   8   4   3     1324.52     1323.15     25.41 o 
   9   4   3     1227.99     1224.90     25.36 o 
  10   4   3       26.71       22.69      5.15 o 
  11   4   3     1219.50     1144.28     25.90 o 
  12   4   3      845.09      887.29     23.34 o 
  13   4   3      223.80      192.89     12.24 o 
  14   4   3     1407.67     1478.68     33.74 o 
  15   4   3       12.34        1.75      7.00 o 
 -17   5   3       76.85       61.96     12.65 o 
 -16   5   3       17.75       -3.04      8.00 o 
 -15   5   3       39.73       34.37      9.14 o 
 -14   5   3       24.24       26.04      8.23 o 
 -13   5   3        2.84       -2.65      6.20 o 
 -12   5   3        1.14       -5.14      5.14 o 
 -11   5   3     3212.93     3237.92     65.03 o 
 -10   5   3      103.11       92.04      9.51 o 
  -9   5   3     1440.51     1421.35     30.53 o 
  -8   5   3      618.22      611.07     18.13 o 
  -7   5   3     3252.75     3385.08     61.98 o 
  -6   5   3      866.38      882.75     32.14 o 
  -5   5   3     6429.45     6787.47    108.05 o 
  -4   5   3     3799.11     4087.50     57.75 o 
  -3   5   3     1040.72     1082.43     24.91 o 
  -2   5   3     1519.18     1577.12     32.96 o 
  -1   5   3       34.68       46.78      5.38 o 
   0   5   3      349.13      387.13     13.89 o 
   1   5   3      274.38      275.64     15.74 o 
   2   5   3      311.40      327.34     12.73 o 
   3   5   3       20.83       25.09      4.28 o 
   4   5   3      522.60      450.50     14.03 o 
   5   5   3     1235.13     1178.51     24.95 o 
   6   5   3      877.18      810.71     20.88 o 
   7   5   3      936.80      910.24     22.61 o 
   8   5   3     1784.22     1662.25     34.16 o 
   9   5   3      165.00      169.38     10.93 o 
  10   5   3     1934.71     1836.39     40.46 o 
  11   5   3        2.61        2.28      5.14 o 
  12   5   3      890.71      920.88     23.37 o 
  13   5   3       37.48       29.96      7.12 o 
  14   5   3      145.04      152.50     12.66 o 
 -17   6   3       22.06       -0.86      8.67 o 
 -16   6   3       51.53       47.66     10.97 o 
 -15   6   3        3.19       17.03      8.69 o 
 -14   6   3       56.44       47.03      9.49 o 
 -13   6   3       34.11       16.87      7.07 o 
 -12   6   3      723.56      782.39     26.91 o 
 -11   6   3        0.82       -3.65      5.55 o 
 -10   6   3       13.10        8.52      6.51 o 
  -9   6   3       60.05       75.22      8.30 o 
  -8   6   3       27.27       13.81      8.11 o 
  -7   6   3       49.21       52.99      7.03 o 
  -6   6   3      256.30      272.31     14.01 o 
  -5   6   3      260.70      301.86     14.14 o 
  -4   6   3      557.43      583.21     16.95 o 
  -3   6   3       44.95       47.10      6.06 o 
  -2   6   3       57.01       68.64      6.23 o 
  -1   6   3      286.09      354.58     14.27 o 
   0   6   3        3.93        5.19      3.29 o 
   1   6   3       12.53       25.07      4.55 o 
   2   6   3        6.29        1.88      3.68 o 
   3   6   3       10.68        8.65      3.81 o 
   4   6   3      480.20      505.78     16.53 o 
   5   6   3        6.45        4.55      4.39 o 
   6   6   3        4.00        0.61      4.36 o 
   7   6   3       40.40       46.24      7.36 o 
   8   6   3      550.94      527.23     21.20 o 
   9   6   3      138.94      141.95     11.75 o 
  10   6   3       36.03       27.48      6.58 o 
  11   6   3       98.75      122.24     10.82 o 
  12   6   3       51.74       58.76      9.20 o 
  13   6   3        0.87        3.47      8.06 o 
  14   6   3        1.97        8.23     10.03 o 
 -16   7   3       10.59       17.75      9.36 o 
 -15   7   3       50.03       35.61      9.60 o 
 -14   7   3      130.25      149.10     14.11 o 
 -13   7   3        1.73        5.28      7.41 o 
 -12   7   3      192.94      223.66     16.67 o 
 -11   7   3      219.81      244.33     17.58 o 
 -10   7   3      478.62      481.55     17.95 o 
  -9   7   3     2393.70     2555.66     47.36 o 
  -8   7   3       65.37       70.46      7.84 o 
  -7   7   3     5313.45     5515.14     84.45 o 
  -6   7   3     1344.68     1409.22     29.53 o 
  -5   7   3     1214.89     1204.74     26.31 o 
  -4   7   3     2846.49     2883.70     54.71 o 
  -3   7   3      123.19      119.80      9.17 o 
  -2   7   3     2748.70     2694.22     55.15 o 
  -1   7   3      653.44      816.51     25.10 o 
   0   7   3     2498.83     2560.38     71.06 o 
   1   7   3     1705.27     1641.30     42.03 o 
   2   7   3      542.47      571.78     20.50 o 
   3   7   3     2797.96     2780.13     58.48 o 
   4   7   3       98.61       83.16      8.94 o 
   5   7   3     1336.54     1303.71     34.84 o 
   6   7   3      618.63      623.55     35.49 o 
   7   7   3      521.28      533.50     21.40 o 
   8   7   3     1787.88     1769.40     89.23 o 
   9   7   3       39.26       30.41      7.52 o 
  10   7   3      954.54      992.57     43.00 o 
  11   7   3        0.17        1.77     10.31 o 
  12   7   3      440.84      479.54     32.46 o 
  13   7   3       90.85      122.61     28.95 o 
 -15   8   3     1512.30     1518.28     64.19 o 
 -14   8   3        2.63       12.95      8.45 o 
 -13   8   3     2172.68     2346.15     62.48 o 
 -12   8   3      718.09      719.09     41.70 o 
 -11   8   3      830.54      905.09     27.58 o 
 -10   8   3     1767.95     1760.17     37.86 o 
  -9   8   3      166.57      164.77     10.88 o 
  -8   8   3      968.94     1029.54     31.92 o 
  -7   8   3      615.67      638.39     19.37 o 
  -6   8   3      862.51      898.45     22.44 o 
  -5   8   3     2466.08     2503.56     50.25 o 
  -4   8   3       88.57       85.32      8.33 o 
  -3   8   3     3917.07     3741.97     83.89 o 
  -2   8   3      174.73      155.29     15.75 o 
  -1   8   3     8727.58     8599.98    180.90 o 
   0   8   3     6064.56     6111.98    134.67 o 
   1   8   3     3778.63     3781.98     92.42 o 
   2   8   3     3950.63     3877.69     94.61 o 
   3   8   3     1261.74     1235.80     42.95 o 
   4   8   3     4890.11     4689.14    110.47 o 
   5   8   3      182.80      204.94     17.94 o 
   6   8   3     7211.31     6764.10    150.70 o 
   7   8   3     1090.95     1154.39     53.22 o 
   8   8   3      392.85      412.31     28.03 o 
   9   8   3     1811.03     1681.96     58.62 o 
  10   8   3       10.55       22.23     17.35 o 
  11   8   3      547.34      573.44     60.05 o 
  12   8   3      700.66      738.70     41.18 o 
  13   8   3      114.57      132.39     31.46 o 
 -14   9   3      371.31      373.18     38.68 o 
 -13   9   3      280.71      275.80     29.28 o 
 -12   9   3      571.70      590.40     31.14 o 
 -11   9   3     2600.93     2506.23     86.34 o 
 -10   9   3      143.83      159.31     14.37 o 
  -9   9   3     5270.22     5303.91    109.01 o 
  -8   9   3      484.78      488.97     35.41 o 
  -7   9   3     7722.30     7809.66    159.68 o 
  -6   9   3     2013.87     2067.88     53.22 o 
  -5   9   3     3817.53     3968.02     84.77 o 
  -4   9   3     6482.30     6459.67    273.70 o 
  -3   9   3       98.44      120.42     17.86 o 
  -2   9   3     2900.32     3029.22     66.89 o 
  -1   9   3        6.58        6.34      9.57 o 
   0   9   3     2074.96     2195.56     63.42 o 
   1   9   3     1100.80     1055.78     53.28 o 
   2   9   3     1174.50     1200.62     44.12 o 
   3   9   3     6791.45     6572.73    147.06 o 
   4   9   3     1076.84     1058.14     41.06 o 
   5   9   3     2423.00     2616.26     74.08 o 
   6   9   3     3019.26     2869.37     80.07 o 
   7   9   3     1691.94     1737.29    154.43 o 
   8   9   3     2272.30     2264.61    103.60 o 
   9   9   3      424.43      427.63     41.44 o 
  10   9   3     3051.86     3082.95    121.59 o 
  11   9   3       66.61       70.29     23.46 o 
  12   9   3     1127.39     1124.64     70.93 o 
 -13  10   3     1190.68     1299.57     48.94 o 
 -12  10   3      148.26      135.28     15.91 o 
 -11  10   3      805.02      866.88     36.34 o 
 -10  10   3      517.06      481.49     23.37 o 
  -9  10   3       21.10       21.95      9.73 o 
  -8  10   3     2434.12     2438.33     60.80 o 
  -7  10   3      592.70      590.46     23.97 o 
  -6  10   3      310.73      322.15     16.54 o 
  -5  10   3     2509.14     2492.48     59.05 o 
  -4  10   3      167.74      162.42     13.16 o 
  -3  10   3     5814.07     5673.04    168.34 o 
  -2  10   3     1481.15     1448.39     59.82 o 
  -1  10   3     6723.99     6669.20    166.60 o 
   0  10   3     2859.73     2801.97    105.16 o 
   1  10   3      611.46      703.64     47.18 o 
   2  10   3     2563.91     2465.34    187.30 o 
   3  10   3      562.92      558.04     95.03 o 
   4  10   3     2743.42     2685.79    200.01 o 
   5  10   3        1.04       12.16     31.49 o 
   6  10   3     1339.77     1486.83    149.18 o 
   7  10   3      320.70      257.21     31.70 o 
   8  10   3       20.70        9.08     13.93 o 
   9  10   3      656.15      578.14     59.12 o 
  10  10   3      133.33      166.78     30.51 o 
  11  10   3      327.40      277.10     38.94 o 
 -12  11   3       61.84       42.54     23.76 o 
 -11  11   3      736.79      691.84     53.29 o 
 -10  11   3        8.32        0.86     14.79 o 
  -9  11   3     1257.07     1269.96     61.67 o 
  -8  11   3      296.07      330.50     33.67 o 
  -7  11   3      167.90      119.80     22.40 o 
  -6  11   3      352.79      367.07     33.86 o 
  -5  11   3      281.32      308.04     32.07 o 
  -4  11   3      518.74      518.24     49.61 o 
  -3  11   3      257.40      192.92     54.42 o 
  -2  11   3        8.18       40.64     23.21 o 
  -1  11   3      249.23      235.60     41.11 o 
   0  11   3       70.17       72.36     36.19 o 
   1  11   3       97.15       80.19     27.14 o 
   2  11   3        5.64       -2.76     27.63 o 
   3  11   3      522.55      567.44    101.66 o 
   4  11   3      222.29      244.77     73.48 o 
   5  11   3      402.77      406.10     89.51 o 
   6  11   3      533.98      401.13     90.06 o 
   7  11   3       99.56       97.24     55.80 o 
   8  11   3      715.23      575.72    105.53 o 
   9  11   3      141.51      165.20     68.51 o 
 -10  12   3       62.98       56.61     21.04 o 
  -9  12   3       15.84       25.78     17.72 o 
  -8  12   3      215.02      223.83     30.62 o 
  -7  12   3       72.65       48.82     29.45 o 
  -6  12   3        2.90        4.71     21.27 o 
  -5  12   3        9.63       16.15     23.35 o 
  -4  12   3      157.28      140.55     36.45 o 
  -3  12   3        3.53       -2.35     18.48 o 
  -2  12   3        7.09        6.77     19.62 o 
  -1  12   3        2.46       11.58     20.97 o 
   0  12   3        0.01       13.66     19.89 o 
   1  12   3        0.72       -9.31     17.76 o 
   2  12   3        4.38       -2.44     21.55 o 
   3  12   3       22.37       16.02     42.54 o 
   4  12   3        6.83       25.42     38.68 o 
   5  12   3        5.82        9.95     37.57 o 
   6  12   3       14.15        4.97     39.78 o 
   7  12   3        5.08        1.11     39.23 o 
   8  12   3      118.87      128.74     64.64 o 
  -8  13   3        2.02      -17.81     25.96 o 
  -7  13   3      419.53      468.53     67.00 o 
  -6  13   3      280.21      271.20     54.42 o 
  -5  13   3      173.51      175.12     44.91 o 
  -4  13   3      751.23      641.96     71.40 o 
  -3  13   3        4.65       -9.61     18.74 o 
  -2  13   3      506.20      488.59     64.66 o 
  -1  13   3      176.28      103.31     46.69 o 
   0  13   3      482.25      511.00     63.52 o 
   1  13   3      368.07      271.11     50.39 o 
   2  13   3      163.88      124.95     37.55 o 
   3  13   3     1106.35     1077.06    137.58 o 
   4  13   3       11.84        3.11     21.56 o 
   5  13   3      657.55      603.73     72.19 o 
   6  13   3      151.65      235.37     82.33 o 
  -5  14   3     1015.74      939.61     93.16 o 
  -4  14   3       36.59       59.71     36.19 o 
  -3  14   3     1575.81     1750.71    118.90 o 
  -2  14   3       59.73       20.25     27.93 o 
  -1  14   3     1519.10     1751.52    119.90 o 
   0  14   3      588.75      688.48     77.48 o 
   1  14   3      777.37      857.63    159.68 o 
   2  14   3      849.99      812.70     84.29 o 
 -18   0   4      572.21      480.69     59.67 o 
 -17   0   4      768.22      759.71     70.72 o 
 -16   0   4     1305.88     1317.20     90.61 o 
 -15   0   4       85.79       96.69     32.60 o 
 -14   0   4     1623.88     1461.96     91.17 o 
 -13   0   4     1197.02     1257.99     49.12 o 
 -12   0   4       49.97       14.92     22.65 o 
 -11   0   4     2838.42     2631.65    118.24 o 
 -10   0   4       53.49       66.69     12.29 o 
  -9   0   4     8570.55     8522.44    206.09 o 
  -8   0   4     3627.11     3783.98    201.39 o 
  -7   0   4     3928.68     3704.65     95.42 o 
  -6   0   4    13412.55    13646.94    300.93 o 
  -5   0   4     3455.30     3684.33     90.65 o 
  -4   0   4    16342.75    15788.34    379.30 o 
  -3   0   4       89.68      121.40     13.58 o 
  -2   0   4    21297.73    20886.13    557.34 o 
  -1   0   4      915.19      868.46     24.04 o 
   0   0   4     4266.31     4040.46     82.91 o 
   1   0   4     5732.40     5356.35     78.56 o 
   2   0   4     1821.61     2020.86     58.54 o 
   3   0   4    12362.60    11614.13    187.43 o 
   4   0   4      548.17      475.04     16.42 o 
   5   0   4     4373.02     4358.84     79.93 o 
   6   0   4     9117.57     9132.72    153.82 o 
   7   0   4      452.29      522.69     19.68 o 
   8   0   4     3874.29     3860.18     76.51 o 
   9   0   4       60.94       42.73      8.53 o 
  10   0   4     2589.67     2507.36     58.34 o 
  11   0   4      380.64      383.40     20.87 o 
  12   0   4     4550.10     4406.47    101.71 o 
  13   0   4      511.48      548.91     33.80 o 
  14   0   4      217.86      186.54     19.54 o 
  15   0   4      737.87      777.60     52.66 o 
 -18   1   4        2.41       12.42     10.79 o 
 -17   1   4      762.33      695.29     34.96 o 
 -16   1   4      229.33      196.47     20.27 o 
 -15   1   4     1051.01      995.89     57.24 o 
 -14   1   4      181.59      192.52     17.87 o 
 -13   1   4     1693.83     1669.99     50.23 o 
 -12   1   4     2974.08     2802.13     64.48 o 
 -11   1   4     1372.79     1344.27     58.34 o 
 -10   1   4     6748.81     6527.87    156.68 o 
  -9   1   4        1.04        1.74      2.85 o 
  -8   1   4     1635.85     1524.12     41.06 o 
  -7   1   4        8.85       22.26      4.10 o 
  -6   1   4     6331.72     6595.38    107.46 o 
  -5   1   4     4608.75     4548.02     73.93 o 
  -4   1   4     1704.77     1943.43     32.48 o 
  -3   1   4    16335.87    16747.91    212.42 o 
  -2   1   4     4158.39     4098.35     61.62 o 
  -1   1   4     7969.32     8096.10    106.16 o 
   0   1   4    11130.56    10839.09    132.46 o 
   1   1   4     3288.88     3346.03     42.65 o 
   2   1   4    22596.63    21934.00    261.39 o 
   3   1   4      928.82      896.21     15.32 o 
   4   1   4    12535.54    11906.54    133.54 o 
   5   1   4      609.32      505.05     12.75 o 
   6   1   4     3353.45     3236.26     45.26 o 
   7   1   4     2017.50     1969.28     31.93 o 
   8   1   4     1829.13     1788.99     31.94 o 
   9   1   4     3594.52     3544.88     53.99 o 
  10   1   4       74.65       82.78      7.80 o 
  11   1   4      625.94      598.92     19.82 o 
  12   1   4      218.23      232.80     13.34 o 
  13   1   4       29.84       37.24      7.64 o 
  14   1   4      744.18      764.90     30.42 o 
  15   1   4        4.80       -8.07     11.64 o 
 -18   2   4      132.29      124.58     18.76 o 
 -17   2   4       24.30       40.44     29.59 o 
 -16   2   4       92.38       81.02     10.55 o 
 -15   2   4       13.11       11.19      7.05 o 
 -14   2   4      131.57      131.87     11.61 o 
 -13   2   4      331.69      320.77     15.97 o 
 -12   2   4      184.63      160.44     11.65 o 
 -11   2   4       12.04       21.54     15.50 o 
 -10   2   4      709.87      739.45     33.25 o 
  -9   2   4     2194.65     2187.35     55.33 o 
  -8   2   4       92.43       83.86      6.20 o 
  -7   2   4     6044.80     6374.25     85.13 o 
  -6   2   4     9729.56    10169.61    125.63 o 
  -5   2   4      591.42      604.31     29.17 o 
  -4   2   4     9227.48     9645.47    118.38 o 
  -3   2   4        7.08        7.74      3.13 o 
  -2   2   4     8269.64     8595.43    127.37 o 
  -1   2   4      458.73      475.96     33.32 o 
   0   2   4     2168.44     2139.70     43.91 o 
   1   2   4     3691.05     3644.11     60.36 o 
   2   2   4     1461.61     1459.22     26.14 o 
   3   2   4      207.33      178.69      8.73 o 
   4   2   4     1395.34     1501.55     30.81 o 
   5   2   4      765.34      794.97     14.78 o 
   6   2   4     2266.53     2194.43     35.04 o 
   7   2   4      402.59      401.56     12.58 o 
   8   2   4      341.47      338.86     13.08 o 
   9   2   4        0.54       -0.63      3.96 o 
  10   2   4      929.45      907.94     22.38 o 
  11   2   4      189.96      188.71     11.49 o 
  12   2   4      657.87      630.39     22.00 o 
  13   2   4      614.14      669.54     23.84 o 
  14   2   4      252.23      220.76     14.22 o 
 -18   3   4       12.23        2.38     11.41 o 
 -17   3   4       29.36       15.20      9.07 o 
 -16   3   4        0.11       -6.47      6.47 o 
 -15   3   4      123.80       96.38     11.74 o 
 -14   3   4       46.02       48.29      9.43 o 
 -13   3   4      114.10      105.59     16.35 o 
 -12   3   4      281.52      283.21     15.33 o 
 -11   3   4      255.26      255.77     17.07 o 
 -10   3   4        1.38        1.50      6.44 o 
  -9   3   4       38.74       51.75      9.14 o 
  -8   3   4        0.87        5.99      4.42 o 
  -7   3   4       93.52      110.85      8.04 o 
  -6   3   4        0.40       -2.33      3.00 o 
  -5   3   4     1040.44     1137.80     23.70 o 
  -4   3   4       93.39      100.59      7.75 o 
  -3   3   4      962.46     1095.88     25.88 o 
  -2   3   4      879.25      992.27     24.08 o 
  -1   3   4       69.42       96.34      7.57 o 
   0   3   4     1799.69     2115.12     40.50 o 
   1   3   4      442.19      484.74     19.41 o 
   2   3   4      147.00      141.27      7.59 o 
   3   3   4      619.45      661.97     16.39 o 
   4   3   4       70.96       52.95      7.82 o 
   5   3   4        1.61        5.70      3.46 o 
   6   3   4      458.83      477.24     17.03 o 
   7   3   4       53.42       52.34      5.30 o 
   8   3   4        0.23       -3.28      3.28 o 
   9   3   4        4.00        4.10      5.01 o 
  10   3   4        0.43       -3.96      3.96 o 
  11   3   4       98.27      100.66      8.99 o 
  12   3   4        0.49       -3.59      5.24 o 
  13   3   4        1.34       -1.48      5.76 o 
  14   3   4       46.56       43.96      8.84 o 
 -18   4   4      190.33      176.69     19.40 o 
 -17   4   4       66.49       81.14     12.33 o 
 -16   4   4      123.85      133.75     13.94 o 
 -15   4   4        9.69       10.23      7.58 o 
 -14   4   4      387.91      400.99     20.13 o 
 -13   4   4      561.24      553.36     22.46 o 
 -12   4   4      603.55      583.66     22.17 o 
 -11   4   4      679.06      724.45     26.61 o 
 -10   4   4      107.59      122.32     13.27 o 
  -9   4   4      692.12      704.59     26.87 o 
  -8   4   4       53.56       58.06      8.13 o 
  -7   4   4     2092.67     2127.70     38.66 o 
  -6   4   4     3717.07     3848.61     60.51 o 
  -5   4   4     3044.29     3162.28     50.81 o 
  -4   4   4     2138.33     2011.61     39.73 o 
  -3   4   4      536.88      653.16     17.13 o 
  -2   4   4     5715.37     5772.75     92.62 o 
  -1   4   4     2581.85     2743.34     50.49 o 
   0   4   4      820.73      694.29     19.90 o 
   1   4   4     2045.02     2079.19     41.10 o 
   2   4   4      105.82      103.56      8.27 o 
   3   4   4      727.60      660.51     25.49 o 
   4   4   4      937.52      863.68     20.64 o 
   5   4   4     1448.07     1542.94     33.60 o 
   6   4   4     1087.88     1055.81     26.82 o 
   7   4   4       60.30       88.52      8.09 o 
   8   4   4      114.76      140.01     12.14 o 
   9   4   4      109.28      109.46      9.82 o 
  10   4   4     1355.03     1389.23     33.04 o 
  11   4   4       17.83       22.35      5.80 o 
  12   4   4      576.03      572.42     18.91 o 
  13   4   4      164.48      181.13     12.21 o 
  14   4   4      122.22      104.17     12.84 o 
 -17   5   4     1232.19     1256.72     55.43 o 
 -16   5   4      544.34      544.41     25.17 o 
 -15   5   4     1075.23     1032.84     47.45 o 
 -14   5   4      288.94      288.45     17.70 o 
 -13   5   4     1798.07     1752.62     44.39 o 
 -12   5   4     1575.15     1602.44     45.86 o 
 -11   5   4     1569.33     1565.78     39.41 o 
 -10   5   4     6187.91     6160.55    126.64 o 
  -9   5   4        0.84        3.49      6.33 o 
  -8   5   4     3513.75     3404.04     63.78 o 
  -7   5   4      200.96      245.04     18.87 o 
  -6   5   4     2738.46     2796.29     48.03 o 
  -5   5   4     2327.99     2300.74     40.53 o 
  -4   5   4      231.00      295.89     13.40 o 
  -3   5   4     7147.59     7005.86    109.46 o 
  -2   5   4     1784.76     1692.14     35.09 o 
  -1   5   4     6785.66     6637.00    104.95 o 
   0   5   4     9470.24     9131.63    138.87 o 
   1   5   4     1371.87     1438.30     32.21 o 
   2   5   4    17430.27    16805.09    242.81 o 
   3   5   4       25.75       19.00      5.35 o 
   4   5   4    11809.56    11235.71    169.10 o 
   5   5   4     1891.70     1738.97     38.86 o 
   6   5   4     3942.68     3795.75     69.46 o 
   7   5   4     3652.92     3478.61     66.00 o 
   8   5   4      796.83      713.61     27.99 o 
   9   5   4     1901.59     1831.99     43.87 o 
  10   5   4       38.67       54.80      8.62 o 
  11   5   4      253.77      252.48     15.11 o 
  12   5   4      507.28      541.25     22.01 o 
  13   5   4       10.65        6.95      7.74 o 
 -17   6   4      409.51      430.47     23.55 o 
 -16   6   4      783.68      805.89     51.60 o 
 -15   6   4      114.19      133.06     14.04 o 
 -14   6   4     1236.33     1175.91     35.84 o 
 -13   6   4     1507.75     1529.58     48.97 o 
 -12   6   4       87.85       92.06     11.09 o 
 -11   6   4     1525.78     1612.42     59.33 o 
 -10   6   4      543.45      550.40     21.41 o 
  -9   6   4     4262.35     4330.37     95.28 o 
  -8   6   4     3677.65     3596.70     67.81 o 
  -7   6   4     6743.37     6657.64    128.54 o 
  -6   6   4    10535.90    10569.25    164.28 o 
  -5   6   4     2629.63     2664.90     43.24 o 
  -4   6   4    20352.80    19974.60    286.07 o 
  -3   6   4       80.28       78.74      8.17 o 
  -2   6   4    17068.79    16858.19    243.21 o 
  -1   6   4     2184.10     2269.90     44.98 o 
   0   6   4     7495.78     7575.39    118.29 o 
   1   6   4     3732.85     3747.55     73.39 o 
   2   6   4     1230.35     1328.81     42.99 o 
   3   6   4     3173.25     3001.68     75.96 o 
   4   6   4     1476.17     1399.75     33.15 o 
   5   6   4     2040.11     1981.55     42.66 o 
   6   6   4     3761.60     3687.47     89.01 o 
   7   6   4       34.39       15.17      7.43 o 
   8   6   4     3703.65     3597.66     69.32 o 
   9   6   4      161.53      150.07     12.99 o 
  10   6   4     2276.06     2326.88     52.85 o 
  11   6   4     1016.13     1072.57     33.79 o 
  12   6   4     1699.79     1560.05     49.14 o 
  13   6   4     1162.75     1234.13     58.92 o 
 -16   7   4       98.85       98.94     13.62 o 
 -15   7   4      958.69      962.17     72.41 o 
 -14   7   4      466.30      443.13     21.99 o 
 -13   7   4      862.26      856.37     29.59 o 
 -12   7   4     1821.09     1861.80     45.69 o 
 -11   7   4     2004.64     2067.42     48.35 o 
 -10   7   4     2705.14     2760.18     55.07 o 
  -9   7   4       52.22       39.02      7.37 o 
  -8   7   4     3278.67     3264.07     57.02 o 
  -7   7   4       12.21        2.13      6.61 o 
  -6   7   4     2042.14     2081.84     45.37 o 
  -5   7   4     2735.50     2805.46     55.14 o 
  -4   7   4        3.02        8.54      6.94 o 
  -3   7   4     4896.42     4782.05     80.14 o 
  -2   7   4     3335.45     3353.04     59.78 o 
  -1   7   4     1082.67     1153.06     33.97 o 
   0   7   4     8634.09     8156.64    145.51 o 
   1   7   4     1527.74     1635.11     42.68 o 
   2   7   4    10976.34    10411.89    180.68 o 
   3   7   4     2046.83     1979.36     59.65 o 
   4   7   4     6751.62     6672.83    124.43 o 
   5   7   4      701.81      606.09     24.90 o 
   6   7   4     2081.00     2097.28     52.76 o 
   7   7   4      657.91      668.35     27.36 o 
   8   7   4      868.26      848.20     31.70 o 
   9   7   4     1109.12     1090.27     62.60 o 
  10   7   4        7.69        6.57      8.39 o 
  11   7   4      191.16      144.78     25.12 o 
  12   7   4        2.10       -2.58     10.74 o 
 -15   8   4        0.04        0.52     10.28 o 
 -14   8   4       12.53       15.46     10.28 o 
 -13   8   4        7.81       13.04      8.00 o 
 -12   8   4       64.91       53.37      9.95 o 
 -11   8   4       36.13       37.28      8.81 o 
 -10   8   4       41.15       35.71      8.47 o 
  -9   8   4     1063.45     1081.27     28.03 o 
  -8   8   4       75.58       75.21     10.34 o 
  -7   8   4      269.08      280.05     15.12 o 
  -6   8   4     2096.06     2066.50     58.14 o 
  -5   8   4      153.78      162.25     15.53 o 
  -4   8   4      994.95      990.87     32.84 o 
  -3   8   4      385.60      303.23     31.10 o 
  -2   8   4     4722.71     4808.65    121.52 o 
  -1   8   4        1.31       -3.83      5.05 o 
   0   8   4      327.59      326.05     16.98 o 
   1   8   4     1444.87     1457.98     71.85 o 
   2   8   4       15.12       23.02      9.33 o 
   3   8   4      184.76      196.75     14.07 o 
   4   8   4       91.15       92.05     10.70 o 
   5   8   4      249.98      244.37     24.68 o 
   6   8   4      957.25      922.69     30.89 o 
   7   8   4        7.13        1.82      6.86 o 
   8   8   4     1020.35      951.10     32.28 o 
   9   8   4       82.41       84.61     10.96 o 
  10   8   4      234.80      227.16     24.48 o 
  11   8   4       69.55       69.12     21.11 o 
  12   8   4      315.09      290.60     29.33 o 
 -14   9   4       18.92       10.52     10.02 o 
 -13   9   4        0.05       -0.47      8.69 o 
 -12   9   4       48.16       44.54     12.04 o 
 -11   9   4       54.34       40.22     11.45 o 
 -10   9   4       25.73       29.84     11.98 o 
  -9   9   4        1.91       -4.42      6.31 o 
  -8   9   4      274.56      275.26     19.73 o 
  -7   9   4      151.02      158.09     14.19 o 
  -6   9   4        8.04        2.50      5.71 o 
  -5   9   4       88.43       97.89     11.72 o 
  -4   9   4      112.25      117.01     15.95 o 
  -3   9   4     1108.12      990.87     45.20 o 
  -2   9   4       37.75       21.98      9.86 o 
  -1   9   4       10.68       -0.46     16.00 o 
   0   9   4      204.97      159.28     17.99 o 
   1   9   4       94.02       84.68     14.29 o 
   2   9   4      201.12      203.40     19.94 o 
   3   9   4       24.33       23.58      6.60 o 
   4   9   4       45.90       41.79     11.75 o 
   5   9   4       51.30       40.79      7.74 o 
   6   9   4       29.25        6.22      9.32 o 
   7   9   4       41.00       40.93     12.57 o 
   8   9   4        0.68       10.19     10.56 o 
   9   9   4       72.38       56.86     16.12 o 
  10   9   4        0.24        3.52     11.97 o 
  11   9   4        1.11       25.93     14.39 o 
 -13  10   4      231.62      261.70     22.28 o 
 -12  10   4       75.58       70.36     16.85 o 
 -11  10   4      654.33      752.98     49.17 o 
 -10  10   4        2.71       -0.80      6.90 o 
  -9  10   4      550.43      541.17     26.71 o 
  -8  10   4      346.30      345.27     20.57 o 
  -7  10   4      660.85      666.26     37.22 o 
  -6  10   4     1269.84     1242.42     58.22 o 
  -5  10   4      696.18      722.84     28.19 o 
  -4  10   4     1465.05     1473.22     55.41 o 
  -3  10   4        8.02        6.66      6.70 o 
  -2  10   4     2321.53     2387.69     69.46 o 
  -1  10   4      574.11      594.44     24.04 o 
   0  10   4      739.47      738.03     51.28 o 
   1  10   4      458.93      436.71     39.93 o 
   2  10   4       22.45       20.76     15.21 o 
   3  10   4      845.51      823.90     53.55 o 
   4  10   4       82.96       67.59     15.30 o 
   5  10   4      675.46      619.84     34.86 o 
   6  10   4      434.66      505.71     34.74 o 
   7  10   4        1.07       20.87     15.13 o 
   8  10   4      441.23      422.73     48.62 o 
   9  10   4        0.98       15.29     17.30 o 
  10  10   4      255.32      276.57     48.35 o 
 -12  11   4      589.98      623.79     32.37 o 
 -11  11   4      120.31      144.92     16.41 o 
 -10  11   4     1416.28     1608.10    100.21 o 
  -9  11   4        4.15       -6.83      9.17 o 
  -8  11   4      974.95     1057.01     40.99 o 
  -7  11   4      176.97      199.36     27.09 o 
  -6  11   4      776.57      816.52     40.48 o 
  -5  11   4     1369.06     1419.22     68.29 o 
  -4  11   4       20.95        7.79      9.25 o 
  -3  11   4     1655.01     1835.37     72.74 o 
  -2  11   4      234.12      217.59     27.39 o 
  -1  11   4     1950.19     1905.08     91.94 o 
   0  11   4     1880.47     1721.59    203.60 o 
   1  11   4      550.64      555.69     47.41 o 
   2  11   4     4194.77     4236.71    271.84 o 
   3  11   4        7.63       22.65     37.02 o 
   4  11   4     2260.48     2129.41    183.99 o 
   5  11   4      503.79      465.77     95.03 o 
   6  11   4     1042.92     1023.26    134.26 o 
   7  11   4      660.12      537.05    102.77 o 
   8  11   4      243.00      278.47     80.67 o 
 -10  12   4       13.45       15.99     18.33 o 
  -9  12   4      773.16      741.67     56.96 o 
  -8  12   4       94.84      109.63     24.16 o 
  -7  12   4     1382.05     1498.36    128.65 o 
  -6  12   4     1801.00     1849.96     84.29 o 
  -5  12   4      675.37      742.54     50.04 o 
  -4  12   4     2642.98     2764.10     98.69 o 
  -3  12   4       78.31       76.94     25.56 o 
  -2  12   4     3786.31     3657.84    162.91 o 
  -1  12   4      433.42      322.75     90.89 o 
   0  12   4     1329.62     1342.32     94.25 o 
   1  12   4     1498.99     1275.98     91.78 o 
   2  12   4       48.72       17.13     38.68 o 
   3  12   4     1016.70      809.99    121.55 o 
   4  12   4      116.65       81.77     56.36 o 
   5  12   4      723.59      643.68    113.82 o 
   6  12   4      869.58      803.91    124.32 o 
   7  12   4       30.67       61.33     54.70 o 
  -8  13   4      792.53      837.54     70.18 o 
  -7  13   4      201.77      185.83     30.88 o 
  -6  13   4      305.57      321.84     57.50 o 
  -5  13   4      336.36      307.77     59.12 o 
  -4  13   4        0.06       14.14     24.53 o 
  -3  13   4      739.67      757.90     76.40 o 
  -2  13   4      575.12      504.86     64.26 o 
  -1  13   4      436.65      411.06     59.79 o 
   0  13   4     1440.14     1530.82    152.50 o 
   1  13   4      168.99      176.77     44.28 o 
   2  13   4     1696.22     1735.39    117.41 o 
   3  13   4      111.66      111.61     60.78 o 
   4  13   4      802.96      807.23    129.84 o 
  -3  14   4       47.75       66.88     34.38 o 
  -2  14   4      815.99      855.36     87.85 o 
  -1  14   4        4.14      -15.49     22.57 o 
   0  14   4      218.55      209.62     75.97 o 
 -18   1   5      178.83      150.24     29.79 o 
 -17   1   5        3.12       -7.31     17.62 o 
 -16   1   5      323.69      314.74     35.53 o 
 -15   1   5        0.60      -10.94     15.04 o 
 -14   1   5      673.55      708.56     44.54 o 
 -13   1   5      581.06      509.14     36.72 o 
 -12   1   5      318.27      302.75     56.36 o 
 -11   1   5      846.82      832.58     46.74 o 
 -10   1   5       97.01       91.55     14.63 o 
  -9   1   5      370.96      374.42     27.43 o 
  -8   1   5      202.96      230.00     13.38 o 
  -7   1   5     1966.60     1991.31     51.62 o 
  -6   1   5     3420.04     3576.88     75.49 o 
  -5   1   5      297.74      290.63     14.14 o 
  -4   1   5     4437.55     4529.48     84.38 o 
  -3   1   5      108.72      123.06     11.88 o 
  -2   1   5     1681.56     1670.56     44.03 o 
  -1   1   5     5615.20     5687.89     77.46 o 
   0   1   5     2258.94     2338.53     40.17 o 
   1   1   5     3728.82     3555.46     46.10 o 
   2   1   5       59.86       57.49      5.40 o 
   3   1   5     4483.02     4234.50     60.21 o 
   4   1   5      399.47      409.78     15.60 o 
   5   1   5      392.60      379.59     11.46 o 
   6   1   5     1624.96     1641.90     28.57 o 
   7   1   5      119.34      110.63      7.71 o 
   8   1   5      896.85      908.04     21.74 o 
   9   1   5       20.67       23.92      5.70 o 
  10   1   5      583.45      553.44     18.16 o 
  11   1   5      465.96      510.71     21.62 o 
  12   1   5        0.49        2.87      5.86 o 
  13   1   5      643.48      675.37     27.98 o 
 -18   2   5      230.41      201.63     22.57 o 
 -17   2   5      216.38      193.22     21.63 o 
 -16   2   5       27.78       32.23     12.56 o 
 -15   2   5     1011.99     1024.94     53.52 o 
 -14   2   5     1120.17     1126.69     46.00 o 
 -13   2   5      754.42      775.01     44.53 o 
 -12   2   5     2549.07     2588.79     61.40 o 
 -11   2   5      489.47      461.18     19.21 o 
 -10   2   5     8936.11     9186.46    150.91 o 
  -9   2   5     1290.76     1332.15     31.59 o 
  -8   2   5    13784.07    13673.83    215.86 o 
  -7   2   5    12215.18    12577.03    163.63 o 
  -6   2   5     1445.60     1421.74     31.10 o 
  -5   2   5     4246.86     4200.67     57.13 o 
  -4   2   5        2.65       -0.46      2.45 o 
  -3   2   5    11939.57    12319.60    161.35 o 
  -2   2   5      977.90      904.21     24.53 o 
  -1   2   5     4082.10     4156.81     66.40 o 
   0   2   5    12183.47    12122.31    177.07 o 
   1   2   5      167.86      163.29      9.89 o 
   2   2   5     4162.40     4048.52     64.36 o 
   3   2   5      373.27      330.69     11.80 o 
   4   2   5     6262.31     6151.20     94.88 o 
   5   2   5     5823.41     5605.42     83.04 o 
   6   2   5     2922.05     2910.14     50.27 o 
   7   2   5     5008.11     4782.02     67.47 o 
   8   2   5       67.23       57.85      6.45 o 
   9   2   5     2642.45     2591.67     44.08 o 
  10   2   5      116.64      114.72      9.40 o 
  11   2   5      984.90     1042.92     30.24 o 
  12   2   5      319.32      349.19     16.53 o 
  13   2   5        3.63       -5.09      6.48 o 
 -18   3   5      849.55      893.21     41.69 o 
 -17   3   5      277.02      260.06     23.92 o 
 -16   3   5     2201.44     2085.31     50.06 o 
 -15   3   5        6.39        7.20      7.22 o 
 -14   3   5     1455.81     1480.66     38.54 o 
 -13   3   5      463.55      457.77     22.73 o 
 -12   3   5     1150.03     1071.58     37.19 o 
 -11   3   5     4589.53     4609.75     98.72 o 
 -10   3   5       78.72       89.60      9.02 o 
  -9   3   5     1518.39     1490.31     38.17 o 
  -8   3   5     5542.46     5726.91     83.83 o 
  -7   3   5      423.02      380.75     13.10 o 
  -6   3   5     5912.75     5654.75     82.49 o 
  -5   3   5        1.35        3.16      4.10 o 
  -4   3   5    18687.28    17713.87    230.38 o 
  -3   3   5     3792.20     3816.93     66.09 o 
  -2   3   5     9657.51     9112.96    155.18 o 
  -1   3   5     4453.11     4207.46     71.45 o 
   0   3   5     7492.31     7619.83    118.16 o 
   1   3   5     9568.21     9411.36    142.79 o 
   2   3   5     1692.77     1843.11     33.35 o 
   3   3   5     8002.07     7718.20    118.15 o 
   4   3   5       19.11        9.36      4.11 o 
   5   3   5     3680.02     3392.04     55.97 o 
   6   3   5     2022.67     2006.95     38.98 o 
   7   3   5      594.34      563.69     25.30 o 
   8   3   5     4495.86     4404.24     72.21 o 
   9   3   5     1359.66     1313.27     32.14 o 
  10   3   5      837.82      958.24     27.70 o 
  11   3   5     1448.62     1504.37     39.21 o 
  12   3   5      345.65      365.36     18.83 o 
  13   3   5     2245.62     2495.05     53.87 o 
 -17   4   5      125.41      138.29     14.39 o 
 -16   4   5      115.72      117.46     12.99 o 
 -15   4   5      434.72      433.96     37.79 o 
 -14   4   5     1896.25     1828.89     63.24 o 
 -13   4   5      388.13      376.77     18.76 o 
 -12   4   5     1565.70     1627.80     47.96 o 
 -11   4   5       63.01       60.74     11.25 o 
 -10   4   5     9043.46     9111.82    182.38 o 
  -9   4   5       28.52       42.97     12.88 o 
  -8   4   5     8072.51     8114.59    115.77 o 
  -7   4   5     2649.36     2696.62     47.48 o 
  -6   4   5     1723.60     1708.15     33.55 o 
  -5   4   5     4342.15     4469.46     75.80 o 
  -4   4   5       83.04       74.23      7.90 o 
  -3   4   5     1468.90     1514.89     34.68 o 
  -2   4   5      874.27      857.55     24.19 o 
  -1   4   5      562.27      534.93     18.60 o 
   0   4   5     4280.66     3918.28     69.03 o 
   1   4   5      260.19      235.39     12.71 o 
   2   4   5     5434.45     5239.91     87.89 o 
   3   4   5     3060.77     2782.90     53.84 o 
   4   4   5     5548.59     5500.96     94.05 o 
   5   4   5     4004.68     3736.68     69.09 o 
   6   4   5     1544.52     1607.25     38.78 o 
   7   4   5     4100.55     3985.19    101.12 o 
   8   4   5      271.66      275.32     16.62 o 
   9   4   5     1951.17     1963.79     47.54 o 
  10   4   5        3.06        2.95      6.16 o 
  11   4   5     1088.88     1098.13     31.79 o 
  12   4   5      106.13      114.51     12.77 o 
  13   4   5      131.60      121.48     13.63 o 
 -17   5   5        3.39        6.48      8.77 o 
 -16   5   5       85.03       79.33     12.35 o 
 -15   5   5       53.77       62.10     11.06 o 
 -14   5   5      238.32      264.10     26.40 o 
 -13   5   5       36.11       31.65      8.47 o 
 -12   5   5      319.28      328.26     17.59 o 
 -11   5   5      146.96      125.14     14.19 o 
 -10   5   5      424.30      458.54     23.32 o 
  -9   5   5       13.64       -0.11      6.84 o 
  -8   5   5      778.13      778.33     21.90 o 
  -7   5   5       24.07       22.83      7.87 o 
  -6   5   5     2088.10     2120.90     39.90 o 
  -5   5   5       56.50       65.68      8.22 o 
  -4   5   5     4280.78     4288.43     74.27 o 
  -3   5   5     1242.75     1313.06     28.52 o 
  -2   5   5     3687.02     3864.28     82.22 o 
  -1   5   5     2340.50     2302.64     47.07 o 
   0   5   5     2788.05     2697.57     52.90 o 
   1   5   5      470.05      452.40     17.84 o 
   2   5   5        8.30        3.10      5.71 o 
   3   5   5     2239.97     2247.71     52.97 o 
   4   5   5      167.87      181.30     14.54 o 
   5   5   5        6.64       -1.52      6.64 o 
   6   5   5        2.98        2.23      5.33 o 
   7   5   5        0.28        4.18      6.06 o 
   8   5   5      109.94       93.44     11.68 o 
   9   5   5      181.54      172.29     14.88 o 
  10   5   5      231.57      207.12     16.55 o 
  11   5   5      315.73      321.24     20.60 o 
  12   5   5        8.59       -3.30      8.38 o 
 -16   6   5       20.99       14.57     10.05 o 
 -15   6   5       21.04       30.75     13.50 o 
 -14   6   5       13.56        3.61      7.10 o 
 -13   6   5       60.89       51.09     10.93 o 
 -12   6   5       64.32       54.20     10.05 o 
 -11   6   5       16.56       10.53      8.53 o 
 -10   6   5       48.36       58.13     11.63 o 
  -9   6   5       14.09       15.36      9.40 o 
  -8   6   5       12.74       14.85      7.17 o 
  -7   6   5        4.00       -7.62      7.62 o 
  -6   6   5       99.52      111.36      9.60 o 
  -5   6   5       51.52       58.53      8.17 o 
  -4   6   5       60.61       74.69      9.11 o 
  -3   6   5      401.86      433.52     17.49 o 
  -2   6   5      182.04      201.54     11.55 o 
  -1   6   5      931.10      950.01     26.59 o 
   0   6   5       28.64       27.09      8.01 o 
   1   6   5       36.32       44.04      7.35 o 
   2   6   5       50.57       30.69      6.89 o 
   3   6   5      578.88      531.77     26.39 o 
   4   6   5       10.88        9.64      5.42 o 
   5   6   5      587.42      515.28     20.88 o 
   6   6   5       46.57       32.38     11.53 o 
   7   6   5       60.50       54.78      9.52 o 
   8   6   5       49.27       39.16      9.01 o 
   9   6   5        6.62       -0.72      7.13 o 
  10   6   5        8.70       -4.83      8.28 o 
  11   6   5       10.16       -3.29      9.48 o 
  12   6   5        2.26       -9.59     10.27 o 
 -16   7   5      332.08      378.36     21.71 o 
 -15   7   5       49.97       27.35      9.84 o 
 -14   7   5       32.84       29.19      9.83 o 
 -13   7   5       40.03       34.53      8.92 o 
 -12   7   5        5.29       -5.49      6.14 o 
 -11   7   5      208.52      234.94     15.43 o 
 -10   7   5        0.89       -0.40      8.14 o 
  -9   7   5      680.80      732.13     27.97 o 
  -8   7   5      210.42      240.09     15.41 o 
  -7   7   5       52.78       54.36      9.77 o 
  -6   7   5     2060.66     2009.68     39.97 o 
  -5   7   5        1.41        2.83      5.01 o 
  -4   7   5     2893.98     2795.56     54.83 o 
  -3   7   5        0.97       -1.00      5.07 o 
  -2   7   5     1365.08     1364.40     44.26 o 
  -1   7   5     1153.62     1141.30     35.90 o 
   0   7   5      906.65      923.08     49.92 o 
   1   7   5      694.98      660.76     26.70 o 
   2   7   5      717.52      625.99     26.47 o 
   3   7   5     1131.36     1137.34     36.98 o 
   4   7   5       78.46       87.25     18.41 o 
   5   7   5      740.57      670.47     28.55 o 
   6   7   5     1265.96     1148.78     39.03 o 
   7   7   5       78.09       41.92     11.15 o 
   8   7   5      325.06      353.71     22.79 o 
   9   7   5      183.39      175.01     21.37 o 
  10   7   5      101.44       84.09     14.94 o 
  11   7   5      106.85      106.91     16.19 o 
 -15   8   5      313.06      329.77     22.17 o 
 -14   8   5      604.80      642.61     46.10 o 
 -13   8   5      702.12      762.89     34.17 o 
 -12   8   5     2422.37     2358.55     74.12 o 
 -11   8   5      167.72      168.62     14.07 o 
 -10   8   5     3793.24     3736.65     74.43 o 
  -9   8   5      552.94      492.89     22.50 o 
  -8   8   5     4220.69     4125.81     91.41 o 
  -7   8   5     2652.22     2717.52     67.78 o 
  -6   8   5      259.87      245.23     19.94 o 
  -5   8   5      639.24      663.14     37.91 o 
  -4   8   5      113.55      118.08     12.42 o 
  -3   8   5     1494.18     1579.71     43.91 o 
  -2   8   5      511.15      452.69     22.26 o 
  -1   8   5     1421.33     1458.31     42.20 o 
   0   8   5     3101.70     2981.94     68.40 o 
   1   8   5      470.88      448.46     22.59 o 
   2   8   5     2511.51     2541.01     61.57 o 
   3   8   5      318.26      345.99     20.31 o 
   4   8   5     3242.17     3284.88     74.78 o 
   5   8   5     1595.40     1700.34     82.30 o 
   6   8   5     1239.99     1227.50     83.50 o 
   7   8   5     2511.38     2541.23    111.09 o 
   8   8   5      315.73      305.58     22.17 o 
   9   8   5     1701.95     1748.89     60.19 o 
  10   8   5       55.44       71.64     13.16 o 
 -14   9   5     1117.19     1149.56    103.60 o 
 -13   9   5      193.82      217.35     66.03 o 
 -12   9   5      309.05      289.05     34.81 o 
 -11   9   5      984.79      930.56     67.68 o 
 -10   9   5       62.08       51.90     13.81 o 
  -9   9   5      686.56      760.35     32.98 o 
  -8   9   5      850.10      835.23     32.58 o 
  -7   9   5      905.85      921.83     58.14 o 
  -6   9   5     5034.50     4998.52    107.57 o 
  -5   9   5        0.39        2.23      8.97 o 
  -4   9   5     7863.51     7563.04    175.13 o 
  -3   9   5     2337.89     2270.00     71.78 o 
  -2   9   5     2289.94     2394.30     66.75 o 
  -1   9   5     2042.77     1995.93     51.77 o 
   0   9   5     3457.75     3494.18    127.52 o 
   1   9   5     2987.58     3097.11     70.33 o 
   2   9   5      666.21      731.78     28.61 o 
   3   9   5     3932.06     4051.90     86.88 o 
   4   9   5      226.68      218.97     16.54 o 
   5   9   5      710.13      682.51     28.06 o 
   6   9   5      727.02      761.63     29.75 o 
   7   9   5       59.73       54.66     10.73 o 
   8   9   5     1137.77     1138.08     66.03 o 
   9   9   5      370.98      349.39     31.06 o 
 -13  10   5       98.34       94.53     16.04 o 
 -12  10   5      989.52     1008.20     43.94 o 
 -11  10   5        9.49        0.18     14.64 o 
 -10  10   5     2592.75     2462.39     81.22 o 
  -9  10   5      117.80      112.36     15.00 o 
  -8  10   5     1358.60     1473.13     62.68 o 
  -7  10   5     1222.82     1237.00     56.06 o 
  -6  10   5     1155.48     1233.14     40.40 o 
  -5  10   5     1157.67     1163.81     38.79 o 
  -4  10   5      123.96      164.94     24.21 o 
  -3  10   5     1906.02     1964.94     74.44 o 
  -2  10   5      184.97      207.46     31.49 o 
  -1  10   5      419.97      446.79     42.67 o 
   0  10   5     2551.72     2458.86    103.42 o 
   1  10   5        0.79       10.61     10.94 o 
   2  10   5     1978.66     1933.65     66.45 o 
   3  10   5      719.20      634.57     37.40 o 
   4  10   5     1048.82     1055.37     96.12 o 
   5  10   5     1426.00     1430.55    111.23 o 
   6  10   5      699.85      699.95     41.09 o 
   7  10   5     1672.09     1671.41     64.87 o 
   8  10   5       49.03       39.69     16.62 o 
 -11  11   5      220.08      198.38     19.16 o 
 -10  11   5        5.97        9.80     19.34 o 
  -9  11   5       87.73       84.57     23.43 o 
  -8  11   5      380.25      367.53     22.09 o 
  -7  11   5      185.15      185.33     15.96 o 
  -6  11   5      325.64      330.65     20.14 o 
  -5  11   5      176.71      190.73     16.30 o 
  -4  11   5     1244.97     1310.12     41.15 o 
  -3  11   5      791.37      756.65     29.30 o 
  -2  11   5      453.16      472.25     27.39 o 
  -1  11   5      326.89      360.62     19.51 o 
   0  11   5      261.93      320.47     24.09 o 
   1  11   5      524.74      438.15     91.72 o 
   2  11   5       19.15       -2.97     16.85 o 
   3  11   5      585.81      596.04     51.25 o 
   4  11   5       78.04       77.46     24.09 o 
   5  11   5      107.16      116.99     28.35 o 
   6  11   5       53.66       -4.60     19.89 o 
   7  11   5        0.35       12.52     20.26 o 
 -10  12   5       23.80       25.86     11.33 o 
  -9  12   5        3.28       10.84      7.83 o 
  -8  12   5       13.64       23.09      8.30 o 
  -7  12   5       33.10       27.18      7.42 o 
  -6  12   5        4.71        4.42      6.08 o 
  -5  12   5       15.61       12.45     15.61 o 
  -4  12   5       17.47       20.70     15.91 o 
  -3  12   5      147.82      237.45     36.43 o 
  -2  12   5       59.93       44.35     18.99 o 
  -1  12   5      134.16      100.71     23.92 o 
   0  12   5       78.43       68.53     30.66 o 
   1  12   5       17.48       12.18     19.12 o 
   2  12   5       24.40       -6.05     17.46 o 
   3  12   5        1.53        8.69     19.62 o 
   4  12   5        2.52       60.22     48.62 o 
   5  12   5       36.19       77.35     56.36 o 
  -7  13   5      286.95      273.82     57.64 o 
  -6  13   5      210.03      240.04     67.13 o 
  -5  13   5       29.74        8.39     18.14 o 
  -4  13   5      714.89      731.32     68.29 o 
  -3  13   5       46.12       17.07     18.14 o 
  -2  13   5      373.31      387.98     52.07 o 
  -1  13   5      114.97      152.17     40.88 o 
   0  13   5       87.69      130.41     38.92 o 
   1  13   5      556.18      626.56    108.85 o 
   2  13   5       61.02        8.84     41.44 o 
 -18   0   6      524.93      454.17     64.09 o 
 -17   0   6      161.38      115.48     40.33 o 
 -16   0   6     2169.92     2122.22    123.76 o 
 -15   0   6      926.64      963.59     76.25 o 
 -14   0   6     1736.32     1607.28     97.24 o 
 -13   0   6     2368.41     2323.34    119.90 o 
 -12   0   6      510.15      450.86     50.28 o 
 -11   0   6     3138.38     2855.42    132.60 o 
 -10   0   6      159.25      168.52     30.94 o 
  -9   0   6     7109.31     6962.84    248.08 o 
  -8   0   6       70.60      279.02     35.91 o 
  -7   0   6      695.68      711.64     51.38 o 
  -6   0   6     5466.85     5489.27    113.65 o 
  -5   0   6      467.72      500.80     25.65 o 
  -4   0   6     7245.75     7959.33    192.66 o 
  -3   0   6     4791.92     4820.94    125.46 o 
  -2   0   6     2488.66     2337.67     76.45 o 
  -1   0   6    16636.34    16561.18    383.78 o 
   0   0   6        5.97       11.24      5.60 o 
   1   0   6    10534.31    10416.10    204.41 o 
   2   0   6      426.26      401.65     20.32 o 
   3   0   6     7029.96     7000.44    145.39 o 
   4   0   6     2169.31     2005.32     44.30 o 
   5   0   6     6460.71     6388.80    114.95 o 
   6   0   6     2887.90     2709.57     59.50 o 
   7   0   6       56.27       70.84     10.08 o 
   8   0   6     1327.64     1245.82     47.45 o 
   9   0   6       85.45      108.04     13.04 o 
  10   0   6      134.19      118.85     14.33 o 
  11   0   6      279.94      293.25     22.10 o 
  12   0   6        4.25       -6.27     11.90 o 
 -18   1   6       43.52      106.25     28.49 o 
 -17   1   6      330.07      318.74     38.09 o 
 -16   1   6       67.43       68.65     23.22 o 
 -15   1   6       36.46       22.64     30.39 o 
 -14   1   6      514.69      578.50     41.02 o 
 -13   1   6        7.27       -1.04     19.34 o 
 -12   1   6     2527.45     2500.20    115.48 o 
 -11   1   6      534.01      521.91     59.95 o 
 -10   1   6     1233.68     1225.02     53.52 o 
  -9   1   6     4945.97     5098.51    109.68 o 
  -8   1   6     2713.31     2624.51     95.47 o 
  -7   1   6     5198.36     5323.82    111.96 o 
  -6   1   6     1249.14     1240.26     39.45 o 
  -5   1   6    10717.46    10879.49    185.65 o 
  -4   1   6      307.59      329.73     16.52 o 
  -3   1   6     4570.94     4584.94    136.21 o 
  -2   1   6     1018.25     1053.76     44.85 o 
  -1   1   6     6375.21     6723.99    103.50 o 
   0   1   6     2767.66     2720.61     62.66 o 
   1   1   6       11.27       17.48      2.99 o 
   2   1   6     4916.19     5049.23     70.37 o 
   3   1   6     3594.44     3650.28     54.77 o 
   4   1   6       25.04       32.70      5.42 o 
   5   1   6     1785.34     1806.77     34.17 o 
   6   1   6       48.60       65.82      8.01 o 
   7   1   6     2426.32     2460.60     41.03 o 
   8   1   6        1.62        1.12      4.56 o 
   9   1   6     2481.42     2482.96     44.01 o 
  10   1   6      742.78      783.75     23.67 o 
  11   1   6      702.27      657.77     21.54 o 
  12   1   6      603.59      617.24     22.37 o 
 -18   2   6      156.36      169.52     32.76 o 
 -17   2   6       14.67       23.04     21.16 o 
 -16   2   6      426.05      425.73     40.24 o 
 -15   2   6      210.70      229.59     29.87 o 
 -14   2   6      655.84      671.19     44.88 o 
 -13   2   6      496.56      507.31     61.33 o 
 -12   2   6      115.62      100.67     15.35 o 
 -11   2   6      299.61      308.99     24.97 o 
 -10   2   6     1138.53     1189.62     41.14 o 
  -9   2   6      200.59      191.44     19.73 o 
  -8   2   6      157.29      147.36     15.31 o 
  -7   2   6      470.62      499.48     20.92 o 
  -6   2   6     1915.84     1916.98     46.51 o 
  -5   2   6       17.23       16.79      7.02 o 
  -4   2   6     2954.69     3022.58     46.42 o 
  -3   2   6     1485.46     1563.56     27.65 o 
  -2   2   6     1850.93     1869.15     32.27 o 
  -1   2   6     5291.60     5357.67     76.93 o 
   0   2   6       13.34       13.19      4.04 o 
   1   2   6     4671.57     4498.98     76.57 o 
   2   2   6      105.09      125.28     12.86 o 
   3   2   6     3424.24     3417.15     62.73 o 
   4   2   6      846.57      805.44     24.50 o 
   5   2   6      395.27      392.78     17.73 o 
   6   2   6      550.33      571.30     18.88 o 
   7   2   6        5.49        7.95      5.31 o 
   8   2   6       76.12       85.11      9.62 o 
   9   2   6       42.17       45.52      8.34 o 
  10   2   6       16.80        4.25      6.74 o 
  11   2   6      172.40      164.33     14.04 o 
  12   2   6        3.91       11.51      8.45 o 
 -17   3   6       65.78       59.79     16.34 o 
 -16   3   6        0.78       -4.04     13.58 o 
 -15   3   6       10.28       12.50     12.84 o 
 -14   3   6       23.51       33.68     18.70 o 
 -13   3   6       73.88      107.33     41.99 o 
 -12   3   6       23.87       22.08      7.29 o 
 -11   3   6       96.62       80.03      8.40 o 
 -10   3   6      504.21      536.39     20.18 o 
  -9   3   6       65.76       87.09      8.36 o 
  -8   3   6       42.70       52.31      7.13 o 
  -7   3   6        0.72       -2.47      4.61 o 
  -6   3   6       24.31       24.92      5.67 o 
  -5   3   6      291.46      308.44     15.05 o 
  -4   3   6      676.04      733.78     21.44 o 
  -3   3   6      268.99      364.55     15.24 o 
  -2   3   6       77.27      107.49      9.75 o 
  -1   3   6      156.26      170.43     10.98 o 
   0   3   6        0.08        5.80      4.59 o 
   1   3   6      347.11      399.55     25.75 o 
   2   3   6        0.55       -4.76      5.28 o 
   3   3   6        1.26        0.44      4.76 o 
   4   3   6        5.11        2.02      4.90 o 
   5   3   6      112.56      105.26     10.67 o 
   6   3   6       37.72       39.90      8.28 o 
   7   3   6      185.53      151.82     13.23 o 
   8   3   6        8.51        4.14      6.63 o 
   9   3   6      111.03       83.18     12.13 o 
  10   3   6        7.13        6.06      7.03 o 
  11   3   6        0.65        3.00      7.25 o 
  12   3   6       12.46       20.42      8.54 o 
 -17   4   6       75.49       38.80     22.30 o 
 -16   4   6      147.11      193.61     20.98 o 
 -15   4   6       35.42       41.17      8.90 o 
 -14   4   6      625.42      660.34     28.23 o 
 -13   4   6      704.88      734.61     29.95 o 
 -12   4   6        0.70        1.18      7.18 o 
 -11   4   6      600.16      609.78     22.59 o 
 -10   4   6       34.08       35.58      7.97 o 
  -9   4   6     1002.70      971.26     38.54 o 
  -8   4   6      111.54      112.34     13.72 o 
  -7   4   6      733.55      738.83     32.28 o 
  -6   4   6      537.51      513.62     18.88 o 
  -5   4   6        8.87       10.13      5.21 o 
  -4   4   6     2863.15     2812.34     72.16 o 
  -3   4   6      335.30      294.15     14.83 o 
  -2   4   6     2044.64     2053.90     45.97 o 
  -1   4   6     3142.96     2954.53     57.47 o 
   0   4   6        4.07        1.31      4.76 o 
   1   4   6     3865.92     3761.18     69.47 o 
   2   4   6      494.03      495.51     22.23 o 
   3   4   6     2913.57     2815.97     56.70 o 
   4   4   6      768.63      726.79     24.70 o 
   5   4   6       26.91       32.76      7.83 o 
   6   4   6      368.90      385.69     19.29 o 
   7   4   6        3.52       -2.98      5.69 o 
   8   4   6      542.95      554.49     24.22 o 
   9   4   6        0.36        1.77      7.39 o 
  10   4   6       23.46        7.62      8.02 o 
  11   4   6      165.40      159.07     16.73 o 
  12   4   6        3.17        8.49      9.54 o 
 -17   5   6      332.98      325.50     19.42 o 
 -16   5   6      110.39      110.85     17.81 o 
 -15   5   6      105.11      119.02     12.85 o 
 -14   5   6      682.71      686.93     26.20 o 
 -13   5   6        7.80       -0.14     11.04 o 
 -12   5   6     2110.75     2165.73     68.60 o 
 -11   5   6       68.54       63.84     11.70 o 
 -10   5   6     2324.46     2331.06     51.66 o 
  -9   5   6     2016.16     2010.87     54.63 o 
  -8   5   6     2622.17     2524.46     54.32 o 
  -7   5   6     5254.49     5232.64     87.20 o 
  -6   5   6      994.03      895.22     23.71 o 
  -5   5   6     7950.12     7773.99    124.17 o 
  -4   5   6       34.10       28.37      6.32 o 
  -3   5   6     2831.23     2861.06     57.07 o 
  -2   5   6     1042.37     1006.28     31.53 o 
  -1   5   6     1383.86     1414.79     35.65 o 
   0   5   6     2382.07     2263.69     57.46 o 
   1   5   6      178.18      208.15     13.70 o 
   2   5   6     2394.91     2451.06     56.85 o 
   3   5   6     1678.12     1606.65     39.77 o 
   4   5   6      649.13      688.24     35.45 o 
   5   5   6     2677.46     2665.58     56.77 o 
   6   5   6      298.35      283.96     17.21 o 
   7   5   6     2834.21     2868.97     61.96 o 
   8   5   6       26.54       32.60      9.24 o 
   9   5   6     2606.55     2469.02     58.46 o 
  10   5   6      548.26      528.87     26.27 o 
  11   5   6      603.65      566.90     27.85 o 
 -16   6   6     1159.33     1136.94     36.91 o 
 -15   6   6      225.89      246.48     28.89 o 
 -14   6   6     1826.16     1771.90     60.52 o 
 -13   6   6     1262.95     1241.03     46.73 o 
 -12   6   6      415.87      407.44     31.70 o 
 -11   6   6     1875.12     1850.94     53.37 o 
 -10   6   6       28.01       13.78      9.05 o 
  -9   6   6     1643.60     1667.15     41.57 o 
  -8   6   6      590.18      585.90     20.81 o 
  -7   6   6      468.04      462.93     20.93 o 
  -6   6   6     4349.49     4277.95     75.86 o 
  -5   6   6      104.26      130.70     11.64 o 
  -4   6   6     5070.63     4856.46     84.74 o 
  -3   6   6     4455.70     4201.31     68.58 o 
  -2   6   6     6027.02     5885.13    144.07 o 
  -1   6   6     9254.64     8815.48    154.37 o 
   0   6   6      304.57      328.89     17.50 o 
   1   6   6    12365.49    11721.79    237.87 o 
   2   6   6        0.75        8.24      6.55 o 
   3   6   6     5577.95     5601.40    105.03 o 
   4   6   6      909.91      904.00     37.08 o 
   5   6   6     2285.19     2309.09     59.61 o 
   6   6   6     1547.91     1520.30     40.77 o 
   7   6   6       55.20       72.55     13.65 o 
   8   6   6      514.58      492.26     28.15 o 
   9   6   6      111.78       56.97     13.92 o 
  10   6   6      324.77      338.64     29.52 o 
  11   6   6      586.93      654.88     34.70 o 
 -15   7   6       55.47       66.09     11.64 o 
 -14   7   6      155.78      129.06     13.93 o 
 -13   7   6       23.67       29.25      9.04 o 
 -12   7   6     1051.25      955.19     31.57 o 
 -11   7   6      193.57      166.05     19.59 o 
 -10   7   6     1453.54     1486.09     50.49 o 
  -9   7   6     1171.15     1163.22     55.18 o 
  -8   7   6     2338.85     2271.22     47.69 o 
  -7   7   6     2193.05     2177.64     43.68 o 
  -6   7   6     2296.18     2252.63     44.03 o 
  -5   7   6     6198.53     6235.42    104.92 o 
  -4   7   6       26.10       10.23      7.21 o 
  -3   7   6     3290.22     3155.38     72.54 o 
  -2   7   6      379.19      358.64     21.44 o 
  -1   7   6     2363.75     2412.94     60.70 o 
   0   7   6     1066.37     1047.01     49.76 o 
   1   7   6      248.18      257.18     19.08 o 
   2   7   6     3541.89     3188.90     75.23 o 
   3   7   6     1793.78     1584.68     47.81 o 
   4   7   6       14.87       17.70      8.86 o 
   5   7   6     2722.03     2650.39     67.71 o 
   6   7   6        1.13        8.67      8.96 o 
   7   7   6     2217.05     2220.14     62.10 o 
   8   7   6      212.79      178.36     19.18 o 
   9   7   6     1222.75     1101.23     46.88 o 
  10   7   6      243.09      245.20     22.82 o 
 -15   8   6      377.26      340.04     30.15 o 
 -14   8   6       86.10       96.19     19.22 o 
 -13   8   6      179.20      174.86     15.10 o 
 -12   8   6       43.49       28.20      9.62 o 
 -11   8   6      239.80      216.24     19.49 o 
 -10   8   6        8.96       -9.37      9.37 o 
  -9   8   6      304.87      290.18     24.92 o 
  -8   8   6      287.71      261.39     24.89 o 
  -7   8   6       86.07      105.41     15.09 o 
  -6   8   6       30.61       23.66      7.25 o 
  -5   8   6       65.19       69.69     11.36 o 
  -4   8   6      176.52      196.70     16.64 o 
  -3   8   6      321.84      326.61     31.74 o 
  -2   8   6      185.12      197.56     22.17 o 
  -1   8   6     3358.23     3368.37     77.39 o 
   0   8   6        7.30        2.60      6.96 o 
   1   8   6      440.29      457.93     24.49 o 
   2   8   6        1.30       -4.53      6.70 o 
   3   8   6      494.57      487.19     26.24 o 
   4   8   6      254.66      231.50     19.42 o 
   5   8   6     1072.00     1000.13     37.98 o 
   6   8   6      137.90      121.74     16.15 o 
   7   8   6        0.44       -5.72      7.90 o 
   8   8   6        0.93       -6.79      8.85 o 
   9   8   6        2.23       -7.26      9.85 o 
 -14   9   6       30.55       44.19     19.61 o 
 -13   9   6        5.02       -1.60      9.03 o 
 -12   9   6       12.28       12.10     10.30 o 
 -11   9   6       29.05       10.94     15.19 o 
 -10   9   6       14.23       17.97      9.41 o 
  -9   9   6      244.59      235.79     24.42 o 
  -8   9   6        0.78        4.84     12.04 o 
  -7   9   6        1.19       -6.13      8.36 o 
  -6   9   6      380.90      377.69     24.32 o 
  -5   9   6        2.14       -2.53      7.38 o 
  -4   9   6        0.06        6.74      7.46 o 
  -3   9   6       73.02       63.75     11.19 o 
  -2   9   6        0.23        1.69      6.75 o 
  -1   9   6      159.99      140.09     15.01 o 
   0   9   6      159.53      165.88     24.28 o 
   1   9   6        6.31       12.36      8.16 o 
   2   9   6      202.47      194.69     17.27 o 
   3   9   6       33.89       38.28     10.27 o 
   4   9   6        0.21        6.46      8.06 o 
   5   9   6       94.45       75.28     16.67 o 
   6   9   6      309.47      345.72     35.25 o 
   7   9   6        0.20        9.24     12.84 o 
   8   9   6       17.54       18.89     10.83 o 
 -12  10   6       94.85       48.94     22.93 o 
 -11  10   6      295.29      309.45     24.51 o 
 -10  10   6       35.80       34.84     11.88 o 
  -9  10   6      477.80      510.78     29.69 o 
  -8  10   6      182.64      160.76     34.65 o 
  -7  10   6      227.11      271.67     35.51 o 
  -6  10   6      408.35      429.60     55.28 o 
  -5  10   6        1.72        6.51     12.25 o 
  -4  10   6     1633.99     1806.73     86.16 o 
  -3  10   6      259.70      260.60     35.53 o 
  -2  10   6     1325.77     1409.19    116.75 o 
  -1  10   6     1167.34     1195.49     39.49 o 
   0  10   6       92.24      105.89     25.52 o 
   1  10   6      996.96      974.12     61.57 o 
   2  10   6       14.42       13.73      8.54 o 
   3  10   6      866.90      909.09     40.91 o 
   4  10   6       98.36       90.29     13.25 o 
   5  10   6      248.89      246.39     25.52 o 
   6  10   6      289.03      287.55     19.76 o 
   7  10   6       10.20       -3.32     12.08 o 
 -11  11   6       74.45       63.17     13.88 o 
 -10  11   6      725.83      755.87     60.50 o 
  -9  11   6      367.93      392.29     26.57 o 
  -8  11   6      979.25      988.53     43.12 o 
  -7  11   6     1404.22     1520.99     47.88 o 
  -6  11   6       96.40       94.80     13.49 o 
  -5  11   6     2388.18     2414.06     74.09 o 
  -4  11   6       30.40       25.71     15.60 o 
  -3  11   6     1190.54     1146.49     59.03 o 
  -2  11   6      320.80      224.05     35.53 o 
  -1  11   6      318.52      347.99    124.59 o 
   0  11   6      885.89      977.48     85.36 o 
   1  11   6       91.49      115.95     28.69 o 
   2  11   6      879.02      876.58     63.15 o 
   3  11   6      661.04      608.80     68.79 o 
   4  11   6      318.13      290.04     40.31 o 
   5  11   6      733.14      753.31     60.39 o 
  -8  12   6      348.16      315.56     22.13 o 
  -7  12   6       89.84       77.48     14.48 o 
  -6  12   6      417.61      451.61     28.53 o 
  -5  12   6        2.71       -0.54      7.54 o 
  -4  12   6      705.99      667.28     29.94 o 
  -3  12   6      752.78      844.85     32.16 o 
  -2  12   6      984.41     1020.40     35.24 o 
  -1  12   6     2382.31     2416.98    110.46 o 
   0  12   6        2.02       -6.29     17.90 o 
   1  12   6     1894.87     2075.75    102.38 o 
   2  12   6       85.11       93.86     28.43 o 
   3  12   6     1293.21     1308.86     85.36 o 
  -4  13   6       13.02       25.02     19.18 o 
  -3  13   6      973.89      986.91     83.45 o 
  -2  13   6      278.93      264.84     35.35 o 
 -17   1   7        8.36        1.82     19.88 o 
 -16   1   7       29.85       38.40     22.27 o 
 -15   1   7      413.02      436.24     39.45 o 
 -14   1   7      111.10      118.57     28.18 o 
 -13   1   7     1303.59     1173.30     69.06 o 
 -12   1   7        1.82       12.98     16.02 o 
 -11   1   7     1345.11     1361.41     83.43 o 
 -10   1   7      292.13      289.89     28.18 o 
  -9   1   7     1518.65     1518.40     60.75 o 
  -8   1   7      298.02      314.89     49.45 o 
  -7   1   7      499.13      516.89     33.15 o 
  -6   1   7      610.48      625.96     33.41 o 
  -5   1   7      193.34      200.20     16.03 o 
  -4   1   7      973.95     1045.35     37.48 o 
  -3   1   7      659.85      714.12     29.63 o 
  -2   1   7      244.67      258.88     16.09 o 
  -1   1   7      184.73      188.11     13.74 o 
   0   1   7      107.45      117.74     11.88 o 
   1   1   7     2574.74     2587.58     91.55 o 
   2   1   7      673.18      655.27     25.62 o 
   3   1   7     1350.02     1366.23     31.82 o 
   4   1   7     1968.90     2001.73     42.93 o 
   5   1   7      150.58      184.94     12.54 o 
   6   1   7      670.63      713.88     21.68 o 
   7   1   7       70.52       75.01      9.23 o 
   8   1   7      941.89      990.14     28.21 o 
   9   1   7      165.24      167.47     15.77 o 
  10   1   7      180.38      155.27     13.67 o 
  11   1   7        5.81        0.13      7.80 o 
 -17   2   7      733.07      728.83     52.85 o 
 -16   2   7       18.55       -2.22     17.57 o 
 -15   2   7      470.04      364.30     36.91 o 
 -14   2   7       73.46      119.96     26.17 o 
 -13   2   7       81.74       88.58     26.80 o 
 -12   2   7      282.90      270.73     33.15 o 
 -11   2   7        6.64       30.34     16.83 o 
 -10   2   7     2314.10     2214.91    135.09 o 
  -9   2   7      935.85      990.58     48.25 o 
  -8   2   7       15.44       16.30     14.91 o 
  -7   2   7     7628.96     7509.52    134.75 o 
  -6   2   7       95.64      115.77     11.94 o 
  -5   2   7     7401.68     7150.10    132.90 o 
  -4   2   7      711.33      726.31     31.66 o 
  -3   2   7     7567.39     7632.46    158.06 o 
  -2   2   7     5674.02     5722.05    109.27 o 
  -1   2   7     1501.61     1468.20     26.86 o 
   0   2   7     4163.63     4247.65     73.02 o 
   1   2   7      640.29      662.89     21.00 o 
   2   2   7     3517.79     3452.64     71.35 o 
   3   2   7       24.18       32.21      7.24 o 
   4   2   7     1941.62     1890.94     55.94 o 
   5   2   7     2231.90     2267.32     49.85 o 
   6   2   7      172.74      187.38     14.42 o 
   7   2   7     1775.87     1756.31     44.31 o 
   8   2   7      367.19      388.05     20.88 o 
   9   2   7      499.44      516.33     24.24 o 
  10   2   7     1264.06     1349.14     36.26 o 
  11   2   7      202.53      193.44     15.65 o 
 -17   3   7      524.82      578.93     72.38 o 
 -16   3   7      160.83      193.35     49.17 o 
 -15   3   7      710.17      709.09     68.24 o 
 -14   3   7      877.96      749.63     48.05 o 
 -13   3   7     3201.20     3064.50    103.71 o 
 -12   3   7      569.71      447.40     27.77 o 
 -11   3   7     7219.77     6831.06    144.87 o 
 -10   3   7     3019.61     3005.49     76.89 o 
  -9   3   7     3138.40     3039.48     76.53 o 
  -8   3   7     2197.06     2180.91     60.59 o 
  -7   3   7      988.56      899.71     31.58 o 
  -6   3   7     2710.56     2727.99     55.22 o 
  -5   3   7      369.04      375.99     14.78 o 
  -4   3   7     1397.43     1395.15     32.66 o 
  -3   3   7     3713.56     3713.19     66.97 o 
  -2   3   7      103.20       79.32      8.81 o 
  -1   3   7     4399.50     4244.67     74.91 o 
   0   3   7      318.33      293.00     14.91 o 
   1   3   7     4007.67     3919.34     71.93 o 
   2   3   7     2688.17     2663.69     80.31 o 
   3   3   7     3805.78     3887.34     87.98 o 
   4   3   7     1862.83     1802.50     55.49 o 
   5   3   7     1670.63     1706.94     61.47 o 
   6   3   7     4168.63     3983.77     77.18 o 
   7   3   7      184.67      175.70     15.04 o 
   8   3   7     1489.03     1474.65     41.70 o 
   9   3   7       65.59       39.07     10.29 o 
  10   3   7      528.96      537.28     30.02 o 
  11   3   7      210.65      266.23     20.54 o 
 -17   4   7      639.72      659.45     51.90 o 
 -16   4   7       15.86       24.74     13.17 o 
 -15   4   7      500.36      493.97     42.00 o 
 -14   4   7      593.26      564.74     41.60 o 
 -13   4   7       76.07       67.42     20.88 o 
 -12   4   7      623.59      597.02     32.30 o 
 -11   4   7      379.01      373.88     16.78 o 
 -10   4   7      272.51      261.04     15.86 o 
  -9   4   7     1966.97     1983.71     45.32 o 
  -8   4   7      732.58      708.11     23.41 o 
  -7   4   7     6396.33     6238.41    100.38 o 
  -6   4   7       76.70       90.09      9.60 o 
  -5   4   7     5292.93     5193.15     85.74 o 
  -4   4   7     1377.03     1436.43     35.47 o 
  -3   4   7     3824.42     3741.29     78.59 o 
  -2   4   7     1753.07     1747.65     40.81 o 
  -1   4   7      966.80      963.98     40.76 o 
   0   4   7     3695.29     3763.33     70.94 o 
   1   4   7      326.00      341.58     17.47 o 
   2   4   7      491.26      502.35     26.31 o 
   3   4   7      921.18      926.96     29.57 o 
   4   4   7      530.50      529.83     27.63 o 
   5   4   7     1907.88     1797.31     44.81 o 
   6   4   7      263.98      242.03     19.11 o 
   7   4   7      679.05      690.43     32.36 o 
   8   4   7      867.79      853.17     32.53 o 
   9   4   7      474.35      488.18     31.74 o 
  10   4   7      964.22     1119.14     38.34 o 
 -16   5   7       40.16       42.37     14.35 o 
 -15   5   7      142.39      136.80     33.98 o 
 -14   5   7       12.22       15.85      9.17 o 
 -13   5   7      719.18      631.81     27.82 o 
 -12   5   7       19.21        0.40      8.02 o 
 -11   5   7      581.24      548.67     22.00 o 
 -10   5   7      248.92      284.59     16.17 o 
  -9   5   7      432.27      425.34     19.23 o 
  -8   5   7      267.16      281.40     15.63 o 
  -7   5   7        5.80        5.24      5.85 o 
  -6   5   7      117.51       99.79     13.57 o 
  -5   5   7      205.87      190.93     13.20 o 
  -4   5   7      324.37      303.82     18.11 o 
  -3   5   7      511.65      532.98     31.40 o 
  -2   5   7       28.79       25.15      7.41 o 
  -1   5   7      877.22      912.59     28.82 o 
   0   5   7      136.11      122.90     12.13 o 
   1   5   7     3115.12     3013.04     61.90 o 
   2   5   7      489.32      517.04     22.36 o 
   3   5   7      474.83      453.72     21.45 o 
   4   5   7      965.84      934.63     31.02 o 
   5   5   7      104.86      115.34     12.86 o 
   6   5   7      361.91      396.46     21.39 o 
   7   5   7       60.06       28.55      9.20 o 
   8   5   7      385.14      390.69     22.38 o 
   9   5   7       17.92       13.63      9.14 o 
  10   5   7       29.48       23.16     10.45 o 
 -16   6   7        6.82        4.03      9.01 o 
 -15   6   7       42.69       41.85      9.95 o 
 -14   6   7        5.59        2.91     14.10 o 
 -13   6   7       20.92       13.87      9.04 o 
 -12   6   7       13.76        3.52      9.98 o 
 -11   6   7       24.79       23.66     15.08 o 
 -10   6   7        6.87       -3.80      5.86 o 
  -9   6   7        1.39       -0.65      8.93 o 
  -8   6   7      173.76      163.06     13.39 o 
  -7   6   7      130.52      113.94     11.86 o 
  -6   6   7       24.49       34.07      7.92 o 
  -5   6   7       17.81        6.94      6.04 o 
  -4   6   7       64.47       71.81      9.88 o 
  -3   6   7       19.48       18.75      7.05 o 
  -2   6   7      144.17      158.88     13.29 o 
  -1   6   7       51.94       40.61      9.37 o 
   0   6   7      399.16      403.30     20.07 o 
   1   6   7        5.25       -2.84      5.77 o 
   2   6   7      352.09      364.84     19.58 o 
   3   6   7       30.98       19.23      8.08 o 
   4   6   7       15.95       10.07      7.28 o 
   5   6   7      307.21      297.73     22.44 o 
   6   6   7        0.98       -2.27      8.53 o 
   7   6   7        4.52       -8.98      8.98 o 
   8   6   7       74.59       49.16     13.46 o 
   9   6   7        0.03       -4.56     10.07 o 
 -15   7   7      200.59      217.35     16.64 o 
 -14   7   7      140.44      127.31     13.84 o 
 -13   7   7      450.27      439.58     44.75 o 
 -12   7   7        8.07       -1.12      9.17 o 
 -11   7   7      853.23      867.65     34.62 o 
 -10   7   7      386.42      386.05     23.33 o 
  -9   7   7      138.50      143.11     13.36 o 
  -8   7   7      740.42      726.37     26.33 o 
  -7   7   7       25.79       15.09      6.74 o 
  -6   7   7      279.23      298.26     16.94 o 
  -5   7   7       20.83        3.21      6.60 o 
  -4   7   7      797.07      844.72     32.66 o 
  -3   7   7     2030.52     1978.89     54.39 o 
  -2   7   7       88.93      105.46     14.06 o 
  -1   7   7     1306.99     1260.59     42.25 o 
   0   7   7       58.07       60.68     11.97 o 
   1   7   7      214.23      245.39     20.06 o 
   2   7   7       32.41       28.78     10.24 o 
   3   7   7      640.99      548.97     29.51 o 
   4   7   7      489.09      472.04     27.53 o 
   5   7   7      743.62      727.88     38.18 o 
   6   7   7      192.86      215.12     21.03 o 
   7   7   7       28.00       24.51     11.44 o 
   8   7   7      154.18      168.51     20.08 o 
 -14   8   7      234.95      239.11     22.50 o 
 -13   8   7       50.54       36.90     11.34 o 
 -12   8   7      468.49      483.72     95.03 o 
 -11   8   7       53.79       55.44     17.68 o 
 -10   8   7     1923.94     1920.02     92.27 o 
  -9   8   7     1766.13     1687.98     62.94 o 
  -8   8   7      165.35      182.71     17.28 o 
  -7   8   7     3808.42     3628.95     73.08 o 
  -6   8   7      156.41      160.31     18.83 o 
  -5   8   7     2207.23     2231.66     59.10 o 
  -4   8   7      415.44      413.31     30.54 o 
  -3   8   7     2487.01     2474.18     64.03 o 
  -2   8   7     1004.13      931.83     36.16 o 
  -1   8   7      191.53      202.65     18.18 o 
   0   8   7     1212.71     1286.88     43.59 o 
   1   8   7       53.69       41.42     11.18 o 
   2   8   7     1060.21     1127.43     59.73 o 
   3   8   7      378.87      341.93     32.70 o 
   4   8   7      255.57      251.78     21.63 o 
   5   8   7      884.86      875.93     37.64 o 
   6   8   7      125.61       64.45     14.59 o 
   7   8   7      829.19      892.23     53.11 o 
   8   8   7      127.08      154.92     19.40 o 
 -13   9   7     1848.98     1833.87     64.20 o 
 -12   9   7        0.00       -6.96      9.95 o 
 -11   9   7     1786.40     1882.20    113.82 o 
 -10   9   7      288.36      283.36     34.26 o 
  -9   9   7      933.66      998.83     87.85 o 
  -8   9   7      359.08      370.49     50.56 o 
  -7   9   7      601.35      547.51     35.49 o 
  -6   9   7     1899.59     1921.88     57.00 o 
  -5   9   7      129.40      128.97     18.90 o 
  -4   9   7      968.94      935.18     35.89 o 
  -3   9   7     1057.44      999.84     37.40 o 
  -2   9   7        6.91       17.61     11.16 o 
  -1   9   7     1860.71     1836.87     54.07 o 
   0   9   7       16.05       11.03      9.56 o 
   1   9   7     2842.63     2786.36     71.48 o 
   2   9   7      840.09      854.63     39.00 o 
   3   9   7     1442.87     1579.21     99.88 o 
   4   9   7     1138.51     1182.47     43.98 o 
   5   9   7      764.28      781.17     35.73 o 
   6   9   7     1498.76     1558.45     51.82 o 
 -11  10   7       95.38       94.04     21.00 o 
 -10  10   7      142.93      145.14     18.32 o 
  -9  10   7      811.24      760.82     59.12 o 
  -8  10   7       49.72       18.79     20.44 o 
  -7  10   7     2015.23     2060.73     81.49 o 
  -6  10   7      221.74      219.68     27.09 o 
  -5  10   7     1276.54     1445.43     62.72 o 
  -4  10   7      468.85      461.67     27.27 o 
  -3  10   7     1771.42     1905.03     73.35 o 
  -2  10   7      737.33      695.51     31.46 o 
  -1  10   7     1174.82     1192.37     61.57 o 
   0  10   7     1544.35     1658.98     51.36 o 
   1  10   7        8.62        3.88      9.10 o 
   2  10   7      534.16      501.65     67.55 o 
   3  10   7       67.86       66.69     16.30 o 
   4  10   7      234.64      244.84     20.84 o 
   5  10   7      343.74      349.85     24.42 o 
  -9  11   7      326.17      277.26     23.20 o 
  -8  11   7        1.41        8.84      9.70 o 
  -7  11   7      160.68      180.43     36.19 o 
  -6  11   7      265.34      257.58     30.44 o 
  -5  11   7       62.31       60.31     19.91 o 
  -4  11   7        1.39        5.21     14.50 o 
  -3  11   7       76.84       49.75     22.89 o 
  -2  11   7        4.34        6.25     18.48 o 
  -1  11   7      139.17      120.63     29.00 o 
   0  11   7       60.91       74.37     27.40 o 
   1  11   7      368.90      330.90     24.46 o 
   2  11   7      245.79      238.29     24.71 o 
   3  11   7      238.73      238.63     30.75 o 
  -6  12   7       96.33       90.27     17.70 o 
  -5  12   7       28.84       21.06      9.01 o 
  -4  12   7       58.23       64.23     22.50 o 
  -3  12   7        2.01       -9.44     13.95 o 
  -2  12   7        0.05       25.73     21.96 o 
  -1  12   7        0.19        6.91     19.41 o 
   0  12   7       19.80       21.88     22.69 o 
 -17   0   8      107.06       54.70     35.91 o 
 -16   0   8        1.32       -7.74     28.73 o 
 -15   0   8      905.03      853.64     79.56 o 
 -14   0   8      142.05      108.85     36.47 o 
 -13   0   8     1907.83     1766.95    108.29 o 
 -12   0   8      986.12     1118.85     79.56 o 
 -11   0   8     3175.37     3344.95    150.84 o 
 -10   0   8     1038.85     1139.85     76.80 o 
  -9   0   8      852.61      701.70     60.22 o 
  -8   0   8    10786.74    10928.82    372.40 o 
  -7   0   8     1657.13     1493.57     63.32 o 
  -6   0   8     3459.73     3484.18    162.99 o 
  -5   0   8      124.99       96.14     28.18 o 
  -4   0   8     3584.09     3600.21    159.13 o 
  -3   0   8     1096.26     1150.64     56.16 o 
  -2   0   8      839.53      858.89     48.46 o 
  -1   0   8     4694.96     4823.65    146.23 o 
   0   0   8     1877.13     1819.31     75.13 o 
   1   0   8       83.92       94.28     20.97 o 
   2   0   8     1338.72     1316.58    161.34 o 
   3   0   8       82.46       75.00     19.05 o 
   4   0   8     4002.78     3936.32    132.34 o 
   5   0   8       43.21       67.68     22.30 o 
   6   0   8     4218.17     4215.13    135.97 o 
   7   0   8      341.36      375.14     28.24 o 
   8   0   8     1278.20     1364.72     60.81 o 
   9   0   8      487.00      554.80     39.87 o 
  10   0   8      736.12      860.98     51.21 o 
 -17   1   8      671.93      571.15     48.25 o 
 -16   1   8      542.42      582.60     47.05 o 
 -15   1   8      727.49      674.54     49.41 o 
 -14   1   8      604.35      531.98     43.55 o 
 -13   1   8      223.24      206.68     30.08 o 
 -12   1   8      560.60      590.67     41.61 o 
 -11   1   8      111.00      153.16     47.24 o 
 -10   1   8      566.37      493.50     36.14 o 
  -9   1   8      554.59      542.72     37.89 o 
  -8   1   8      129.50      123.32     20.90 o 
  -7   1   8     2354.54     2302.26     58.48 o 
  -6   1   8     2006.76     2228.07     68.85 o 
  -5   1   8     2956.82     3240.26     87.77 o 
  -4   1   8     5153.93     5299.18    199.25 o 
  -3   1   8      881.42      898.07     39.57 o 
  -2   1   8     4150.99     4215.82    105.93 o 
  -1   1   8      299.42      309.96     24.00 o 
   0   1   8     7990.42     8009.07    174.85 o 
   1   1   8      509.29      481.04     29.38 o 
   2   1   8     3791.30     3766.63     86.40 o 
   3   1   8      906.32      893.79     33.18 o 
   4   1   8       58.99       43.36     13.32 o 
   5   1   8      449.30      502.00     26.37 o 
   6   1   8        0.38       -6.96      6.96 o 
   7   1   8      120.22      142.21     23.29 o 
   8   1   8      288.37      299.90     23.07 o 
   9   1   8        3.50        5.44      9.69 o 
  10   1   8      181.11      197.67     25.98 o 
 -17   2   8       10.04        8.29     21.10 o 
 -16   2   8      111.89      116.23     27.71 o 
 -15   2   8      440.20      438.52     41.57 o 
 -14   2   8      136.81      141.75     27.34 o 
 -13   2   8      350.43      378.36     73.76 o 
 -12   2   8      273.59      294.32     31.58 o 
 -11   2   8      150.26      159.12     60.50 o 
 -10   2   8      255.94      287.37     29.40 o 
  -9   2   8      390.83      337.27     48.07 o 
  -8   2   8      303.05      352.98     40.89 o 
  -7   2   8       68.88       61.39     13.11 o 
  -6   2   8      781.80      814.64     39.80 o 
  -5   2   8      131.90      163.62     26.32 o 
  -4   2   8     1006.88     1041.63     52.25 o 
  -3   2   8      335.12      373.36     21.70 o 
  -2   2   8      120.75      128.42     14.26 o 
  -1   2   8      876.71      921.49     33.23 o 
   0   2   8        0.93       -2.92      6.51 o 
   1   2   8      276.29      314.79     26.52 o 
   2   2   8     1259.81     1278.54     41.17 o 
   3   2   8      350.57      369.39     18.10 o 
   4   2   8      734.08      778.68     26.87 o 
   5   2   8       17.37       14.36      7.26 o 
   6   2   8      646.31      662.62     31.70 o 
   7   2   8       78.40       56.08     10.84 o 
   8   2   8      644.81      645.32     27.13 o 
   9   2   8      192.25      205.18     17.35 o 
 -16   3   8       25.70       18.66     20.27 o 
 -15   3   8      183.53      151.10     35.64 o 
 -14   3   8      117.22       89.99     25.98 o 
 -13   3   8       60.61       58.46     21.86 o 
 -12   3   8        0.74      -11.92     14.44 o 
 -11   3   8        5.15        1.20     19.34 o 
 -10   3   8       62.95       54.56     18.14 o 
  -9   3   8       35.57       42.68     16.60 o 
  -8   3   8       23.28       16.13      9.39 o 
  -7   3   8      109.06      102.79     16.03 o 
  -6   3   8       25.86       12.09      7.87 o 
  -5   3   8       14.24       -0.54      7.28 o 
  -4   3   8      133.00      135.44     15.19 o 
  -3   3   8        0.19        3.11      7.22 o 
  -2   3   8       70.17       52.70      6.44 o 
  -1   3   8        6.80        7.47      4.93 o 
   0   3   8      163.43      165.94     11.73 o 
   1   3   8       62.62       48.96      8.18 o 
   2   3   8        9.07        7.87      6.22 o 
   3   3   8       25.64       10.23      8.15 o 
   4   3   8        7.49        3.06      6.66 o 
   5   3   8        3.89        5.32      7.01 o 
   6   3   8        9.10       12.93      7.70 o 
   7   3   8        0.35        9.05      7.54 o 
   8   3   8       17.41        5.32      8.32 o 
   9   3   8        0.01        6.80      8.77 o 
 -16   4   8        9.35       -0.99     18.55 o 
 -15   4   8      422.00      417.47    138.68 o 
 -14   4   8      149.21      121.60     25.86 o 
 -13   4   8      261.88      337.61     41.29 o 
 -12   4   8       94.35       95.53     16.80 o 
 -11   4   8      354.09      353.52     25.86 o 
 -10   4   8      388.60      422.09     26.74 o 
  -9   4   8      527.81      487.17     28.23 o 
  -8   4   8     1195.55     1196.64     38.99 o 
  -7   4   8       18.42       16.19      9.09 o 
  -6   4   8      566.58      520.08     18.27 o 
  -5   4   8      105.61       89.92      9.05 o 
  -4   4   8      630.65      625.89     21.89 o 
  -3   4   8       23.09       23.15      6.86 o 
  -2   4   8      426.89      413.93     18.85 o 
  -1   4   8      944.79      959.23     29.10 o 
   0   4   8        0.15       -0.65      5.59 o 
   1   4   8      694.67      671.36     30.01 o 
   2   4   8      685.16      610.25     24.73 o 
   3   4   8       20.99       38.33      9.51 o 
   4   4   8     1138.80     1246.42     37.25 o 
   5   4   8       14.27       14.77      8.19 o 
   6   4   8      840.06      862.98     31.62 o 
   7   4   8       26.58       29.15     12.50 o 
   8   4   8      249.95      253.29     19.81 o 
   9   4   8      286.34      305.14     21.81 o 
 -16   5   8      152.35      163.91     31.14 o 
 -15   5   8      377.24      288.08     42.27 o 
 -14   5   8      326.62      368.21     75.14 o 
 -13   5   8       68.33       37.12     19.59 o 
 -12   5   8      723.67      764.74     35.91 o 
 -11   5   8       31.34       26.71      6.60 o 
 -10   5   8      731.17      694.15     24.20 o 
  -9   5   8      716.94      764.84     39.51 o 
  -8   5   8      198.30      195.96     13.26 o 
  -7   5   8     1512.21     1504.60     36.19 o 
  -6   5   8      358.47      374.28     22.68 o 
  -5   5   8     3811.07     3858.88     80.51 o 
  -4   5   8     3286.31     3188.60     64.51 o 
  -3   5   8     1282.25     1260.57     35.42 o 
  -2   5   8     3634.24     3654.80     71.69 o 
  -1   5   8       90.26       92.70     14.93 o 
   0   5   8     2704.10     2708.39     61.21 o 
   1   5   8      561.60      559.89     24.27 o 
   2   5   8     2161.60     2137.46     51.45 o 
   3   5   8      247.56      250.71     17.94 o 
   4   5   8      175.92      152.72     15.18 o 
   5   5   8      269.83      262.86     19.16 o 
   6   5   8        8.22       10.91      9.52 o 
   7   5   8      426.71      440.17     24.81 o 
   8   5   8      395.36      449.57     26.26 o 
 -15   6   8      427.30      387.12     38.65 o 
 -14   6   8        0.80       -6.51     17.37 o 
 -13   6   8      614.06      619.48     27.40 o 
 -12   6   8      233.34      276.84     19.11 o 
 -11   6   8     1345.06     1296.43     36.76 o 
 -10   6   8      405.74      427.25     20.48 o 
  -9   6   8     1316.90     1247.77     35.98 o 
  -8   6   8     2721.18     2661.12     58.48 o 
  -7   6   8      207.75      184.93     19.60 o 
  -6   6   8     2121.56     2093.06     73.94 o 
  -5   6   8        8.32        4.11      6.94 o 
  -4   6   8     1876.44     1854.49     58.73 o 
  -3   6   8      405.99      416.83     21.29 o 
  -2   6   8      508.67      541.13     23.80 o 
  -1   6   8     3313.42     3146.03     90.23 o 
   0   6   8      197.49      189.00     15.75 o 
   1   6   8      847.52      878.71     42.79 o 
   2   6   8     1679.86     1611.02     52.40 o 
   3   6   8      787.19      814.55     36.06 o 
   4   6   8     1938.13     1859.51     57.47 o 
   5   6   8       21.29       22.26     14.39 o 
   6   6   8     1851.53     1868.80     60.72 o 
   7   6   8       25.26       14.83     11.96 o 
   8   6   8     1154.49     1239.07     64.20 o 
 -14   7   8      563.57      536.29     28.29 o 
 -13   7   8       76.14       68.27     24.30 o 
 -12   7   8      257.78      257.07     20.24 o 
 -11   7   8      175.72      170.76     16.93 o 
 -10   7   8        7.37        5.95      7.53 o 
  -9   7   8       50.30       48.13     10.27 o 
  -8   7   8       60.15       40.12      9.82 o 
  -7   7   8      912.35      889.88     31.54 o 
  -6   7   8      239.42      252.20     23.61 o 
  -5   7   8     1800.79     1779.25     51.50 o 
  -4   7   8     1227.80     1196.62     40.69 o 
  -3   7   8      351.70      337.70     32.14 o 
  -2   7   8     2389.60     2435.82     65.05 o 
  -1   7   8      421.53      379.02     26.00 o 
   0   7   8     3412.50     3248.63     80.25 o 
   1   7   8       13.88        2.05      9.44 o 
   2   7   8     1566.21     1624.94     52.44 o 
   3   7   8      536.79      510.49     29.60 o 
   4   7   8      199.24      162.09     19.33 o 
   5   7   8      395.48      372.92     27.13 o 
   6   7   8        4.25       17.28     11.41 o 
   7   7   8      153.93       98.12     18.37 o 
 -13   8   8      123.29       89.64     24.86 o 
 -12   8   8      110.82      107.83     18.66 o 
 -11   8   8      564.29      497.58     32.11 o 
 -10   8   8      514.13      509.51     33.18 o 
  -9   8   8      133.08      108.24     14.87 o 
  -8   8   8      955.41      868.95     53.62 o 
  -7   8   8       76.49       46.18     16.10 o 
  -6   8   8      265.01      288.09     22.17 o 
  -5   8   8        6.78        7.50      8.57 o 
  -4   8   8      627.14      651.70     30.35 o 
  -3   8   8      281.43      265.91     20.89 o 
  -2   8   8        0.84       -7.74      7.74 o 
  -1   8   8       79.44       89.42     14.76 o 
   0   8   8      365.35      341.67     24.21 o 
   1   8   8        3.79       10.04      9.53 o 
   2   8   8      318.61      321.91     26.46 o 
   3   8   8       15.28       18.34     11.25 o 
   4   8   8      626.55      652.06     34.69 o 
   5   8   8      123.00      115.10     18.47 o 
   6   8   8      326.31      315.23     26.44 o 
 -12   9   8        0.09       -0.23     11.55 o 
 -11   9   8       24.01       38.24     21.82 o 
 -10   9   8       42.79       81.40     18.19 o 
  -9   9   8        2.86      -10.22     10.22 o 
  -8   9   8      217.17      213.32     18.90 o 
  -7   9   8       83.35       99.47     17.45 o 
  -6   9   8       21.83        5.67      8.27 o 
  -5   9   8       30.98       24.07     10.49 o 
  -4   9   8      245.56      243.62     27.99 o 
  -3   9   8      119.00      114.19     16.13 o 
  -2   9   8       41.04       47.62     11.88 o 
  -1   9   8       73.29       55.43     13.72 o 
   0   9   8        0.34       12.62     10.40 o 
   1   9   8       13.73       30.60     11.25 o 
   2   9   8       30.41       29.17     14.35 o 
   3   9   8       30.17       47.15     13.95 o 
   4   9   8       58.80       53.32     13.98 o 
 -10  10   8       84.76      103.87     26.52 o 
  -9  10   8      141.69      136.47     28.73 o 
  -8  10   8      259.84      282.89     38.12 o 
  -7  10   8        3.74        7.74     17.13 o 
  -6  10   8      149.37      155.24     16.18 o 
  -5  10   8        7.59       10.68      9.30 o 
  -4  10   8      372.66      398.28     24.91 o 
  -3  10   8      173.52      208.90     19.72 o 
  -2  10   8      201.93      208.50     20.00 o 
  -1  10   8      687.62      683.65     41.63 o 
   0  10   8       37.18       27.67     11.65 o 
   1  10   8      479.74      500.08     41.56 o 
   2  10   8       26.54       33.35     12.35 o 
   3  10   8      144.31      123.71     17.76 o 
  -7  11   8      856.96      905.58     70.72 o 
  -6  11   8       22.48        4.99     16.02 o 
  -5  11   8     1077.44     1179.06     59.96 o 
  -4  11   8     1252.08     1343.58     76.05 o 
  -3  11   8      135.12      129.44     18.50 o 
  -2  11   8     1440.38     1486.81     55.83 o 
  -1  11   8       93.83      108.49     18.80 o 
   0  11   8      917.84      959.68     44.08 o 
 -16   1   9       97.83       81.15     29.29 o 
 -15   1   9        0.63      -18.55     18.55 o 
 -14   1   9       33.65       40.15     24.59 o 
 -13   1   9       86.17       86.03     35.91 o 
 -12   1   9      309.61      341.16     83.43 o 
 -11   1   9      153.39      129.62     24.03 o 
 -10   1   9      799.74      777.33     46.86 o 
  -9   1   9        7.66        7.95     16.06 o 
  -8   1   9      654.82      699.06     36.19 o 
  -7   1   9        0.32       11.89     15.70 o 
  -6   1   9     1793.60     1828.86     79.11 o 
  -5   1   9      325.67      331.30     26.93 o 
  -4   1   9      576.29      557.13     39.67 o 
  -3   1   9       15.82        8.68     10.23 o 
  -2   1   9      421.18      423.66     29.86 o 
  -1   1   9      189.02      182.70     21.24 o 
   0   1   9      300.84      305.98     25.83 o 
   1   1   9      629.39      598.16     35.16 o 
   2   1   9      524.99      506.98     37.58 o 
   3   1   9       14.65       24.65     13.29 o 
   4   1   9      124.52      105.73     19.82 o 
   5   1   9       62.53       66.46     17.63 o 
   6   1   9      459.18      502.49     29.51 o 
   7   1   9      227.25      245.11     24.24 o 
   8   1   9      192.42      253.01     23.93 o 
 -16   2   9      479.14      421.28     43.18 o 
 -15   2   9      172.53      125.01     29.57 o 
 -14   2   9     1320.14     1254.41     65.82 o 
 -13   2   9       19.49      -16.88     17.13 o 
 -12   2   9     1270.34     1152.75     74.59 o 
 -11   2   9       97.41      151.10     37.85 o 
 -10   2   9      270.07      291.13     35.64 o 
  -9   2   9      737.59      744.36     44.72 o 
  -8   2   9      144.50      129.15     24.84 o 
  -7   2   9       46.74       47.04     14.11 o 
  -6   2   9      265.92      250.89     31.04 o 
  -5   2   9      241.19      259.21     24.53 o 
  -4   2   9     2265.71     2406.89     82.41 o 
  -3   2   9       14.70       -3.24     14.99 o 
  -2   2   9     2823.19     2767.24     82.59 o 
  -1   2   9      363.30      361.83     27.98 o 
   0   2   9     1302.62     1358.16     52.95 o 
   1   2   9      316.59      270.64     28.54 o 
   2   2   9     1850.62     1967.80     56.45 o 
   3   2   9     1662.61     1723.15     53.09 o 
   4   2   9     1590.87     1655.48     61.93 o 
   5   2   9      802.98      846.14     37.64 o 
   6   2   9       31.73       16.43     11.04 o 
   7   2   9      342.90      347.79     26.54 o 
   8   2   9        4.77       -2.45     10.80 o 
 -15   3   9       13.96        6.14     19.78 o 
 -14   3   9       64.13       49.35     29.56 o 
 -13   3   9      720.12      758.57     50.39 o 
 -12   3   9      286.08      347.18     38.95 o 
 -11   3   9      744.55      624.12     42.23 o 
 -10   3   9     2491.84     2542.29     90.02 o 
  -9   3   9      345.34      291.51     30.05 o 
  -8   3   9     3616.90     3460.62    159.61 o 
  -7   3   9      376.42      407.63     91.17 o 
  -6   3   9     6654.75     6298.84    143.35 o 
  -5   3   9     1093.61     1117.51     78.08 o 
  -4   3   9     2022.20     2032.95     67.94 o 
  -3   3   9     1441.59     1463.89     48.89 o 
  -2   3   9      368.86      301.01     22.34 o 
  -1   3   9     1491.28     1464.67     47.33 o 
   0   3   9       94.01      104.74     15.49 o 
   1   3   9     1340.81     1503.18     68.58 o 
   2   3   9      298.75      319.25     24.83 o 
   3   3   9       53.01       50.46      8.74 o 
   4   3   9     1569.08     1558.16     55.48 o 
   5   3   9      267.90      302.46     18.59 o 
   6   3   9      667.44      728.92     36.81 o 
   7   3   9      566.19      569.16     26.49 o 
 -15   4   9      299.41      193.63     32.97 o 
 -14   4   9     1952.81     1766.07    103.60 o 
 -13   4   9      200.69      169.15     29.10 o 
 -12   4   9     1136.96     1095.45     58.21 o 
 -11   4   9      175.48      194.75     55.80 o 
 -10   4   9      385.00      364.50     33.20 o 
  -9   4   9      700.90      644.07     41.60 o 
  -8   4   9        9.54       -3.63     11.10 o 
  -7   4   9     1331.66     1321.77     79.80 o 
  -6   4   9      141.02      155.66     16.84 o 
  -5   4   9       70.95       68.26     13.92 o 
  -4   4   9     1318.32     1366.72     46.43 o 
  -3   4   9       41.05       47.84     12.07 o 
  -2   4   9     2605.24     2579.78     81.52 o 
  -1   4   9      200.30      225.79     16.28 o 
   0   4   9     1141.55     1113.31     34.42 o 
   1   4   9      920.43      948.93     37.16 o 
   2   4   9     1809.10     1825.69     45.73 o 
   3   4   9     1119.93     1229.12     55.22 o 
   4   4   9      246.40      273.78     22.18 o 
   5   4   9     1159.71     1210.05     39.72 o 
   6   4   9       28.64        7.45      9.79 o 
   7   4   9      420.82      490.67     26.15 o 
 -14   5   9        0.57        8.74     19.73 o 
 -13   5   9       16.33       -0.30     12.07 o 
 -12   5   9      115.79      120.83     23.40 o 
 -11   5   9      138.78      114.38     18.63 o 
 -10   5   9      709.21      706.00     35.63 o 
  -9   5   9        5.46        2.23     10.78 o 
  -8   5   9      647.20      642.53     33.02 o 
  -7   5   9      220.05      233.50     14.04 o 
  -6   5   9      708.74      672.64     24.04 o 
  -5   5   9      334.66      386.93     17.71 o 
  -4   5   9       68.60       58.81      9.23 o 
  -3   5   9      311.11      340.11     18.02 o 
  -2   5   9      105.52       94.83     11.76 o 
  -1   5   9      239.06      246.24     16.48 o 
   0   5   9        4.13       -1.75      6.58 o 
   1   5   9      324.92      308.51     25.73 o 
   2   5   9      219.56      206.91     16.92 o 
   3   5   9        8.00        7.20      8.35 o 
   4   5   9      265.34      273.95     20.07 o 
   5   5   9       18.32        4.29      9.38 o 
   6   5   9      316.69      353.41     28.17 o 
 -14   6   9       28.90       -4.53     19.64 o 
 -13   6   9       13.58       -5.92     19.89 o 
 -12   6   9       42.36       27.24     13.33 o 
 -11   6   9       41.45       55.36     14.75 o 
 -10   6   9       10.64       18.78     11.72 o 
  -9   6   9       15.76        0.36      6.75 o 
  -8   6   9        2.79        8.01      6.38 o 
  -7   6   9      129.08      121.26     18.02 o 
  -6   6   9        7.03       -2.51      6.58 o 
  -5   6   9       21.85        9.93      7.40 o 
  -4   6   9        1.72        5.96      6.47 o 
  -3   6   9        1.03        4.38      7.35 o 
  -2   6   9       63.74       53.19     10.73 o 
  -1   6   9      273.57      289.30     21.52 o 
   0   6   9        0.04        8.28      8.35 o 
   1   6   9      100.72       92.89     15.41 o 
   2   6   9      132.94      125.82     17.30 o 
   3   6   9       18.86       32.31     11.98 o 
   4   6   9        7.60        5.37     10.48 o 
   5   6   9        2.45       -1.84     10.47 o 
   6   6   9        1.57       -9.39     21.00 o 
 -13   7   9      425.43      483.99     77.35 o 
 -12   7   9       17.37       12.97     10.63 o 
 -11   7   9      459.02      403.16     22.75 o 
 -10   7   9      418.68      395.60     22.62 o 
  -9   7   9        0.70        3.69      7.84 o 
  -8   7   9      341.98      366.05     25.85 o 
  -7   7   9        2.39       -0.93      8.10 o 
  -6   7   9      823.44      787.60     34.61 o 
  -5   7   9      110.94      129.89     15.55 o 
  -4   7   9      440.88      424.58     25.14 o 
  -3   7   9      707.67      735.79     33.14 o 
  -2   7   9        4.99       -4.25     11.03 o 
  -1   7   9      575.06      684.80     33.02 o 
   0   7   9       89.44       71.53     22.09 o 
   1   7   9      427.80      437.38     45.46 o 
   2   7   9      336.78      349.27     41.31 o 
   3   7   9       34.07       40.27     13.47 o 
   4   7   9      201.24      224.29     23.24 o 
   5   7   9       28.30       16.21     13.41 o 
 -12   8   9      716.20      687.89     66.30 o 
 -11   8   9      152.26      201.97     41.44 o 
 -10   8   9      653.46      628.35     29.52 o 
  -9   8   9      875.00      875.93     35.61 o 
  -8   8   9       53.72       32.20     11.42 o 
  -7   8   9      783.17      782.65     35.65 o 
  -6   8   9      255.74      243.62     21.44 o 
  -5   8   9      560.26      556.25     29.18 o 
  -4   8   9     1291.12     1379.56     46.63 o 
  -3   8   9        1.08       -6.31      9.57 o 
  -2   8   9      989.14      967.07     42.71 o 
  -1   8   9      103.82      107.30     16.82 o 
   0   8   9      883.84      971.11     41.13 o 
   1   8   9      137.50      132.36     30.08 o 
   2   8   9      610.15      683.51     66.75 o 
   3   8   9      798.51      850.60     43.30 o 
 -10   9   9     1020.23     1054.28     49.91 o 
  -9   9   9       24.47       12.62     10.70 o 
  -8   9   9     1527.55     1626.45     61.38 o 
  -7   9   9       45.28       51.67     17.15 o 
  -6   9   9     1637.30     1652.74     56.09 o 
  -5   9   9      507.43      526.65     29.51 o 
  -4   9   9      502.19      434.55     27.09 o 
  -3   9   9      745.15      769.61     46.11 o 
  -2   9   9      558.94      638.56     32.83 o 
  -1   9   9      461.03      490.48     31.42 o 
   0   9   9       47.57       38.28     12.96 o 
   1   9   9      386.52      444.86     42.67 o 
   2   9   9      396.76      408.49     31.79 o 
  -7  10   9       99.31       49.96     14.83 o 
  -6  10   9      235.65      256.50     19.92 o 
  -5  10   9        3.06        1.46      9.73 o 
  -4  10   9      119.79      114.31     24.08 o 
  -3  10   9        2.59        2.65     10.69 o 
  -2  10   9      994.53     1061.41     42.56 o 
  -1  10   9      246.85      277.09     23.72 o 
 -15   0  10      298.45      224.88     49.73 o 
 -14   0  10       12.68      -16.58     28.18 o 
 -13   0  10       73.07       93.93     35.36 o 
 -12   0  10       53.22       35.91     31.49 o 
 -11   0  10      203.88      144.76     37.57 o 
 -10   0  10     1734.00     1654.24    102.77 o 
  -9   0  10       33.04       83.43     32.05 o 
  -8   0  10     1773.44     1993.88    116.03 o 
  -7   0  10     1757.89     1638.22    112.16 o 
  -6   0  10     1488.18     1481.30    103.32 o 
  -5   0  10     1475.90     1452.02    100.56 o 
  -4   0  10     2949.94     3041.06    153.60 o 
  -3   0  10     5919.36     6115.27    252.50 o 
  -2   0  10       16.14       -2.21     16.58 o 
  -1   0  10     2513.24     2543.24    136.47 o 
   0   0  10      431.47      433.73     54.15 o 
   1   0  10      267.36      263.00     43.10 o 
   2   0  10      334.55      369.08     50.28 o 
   3   0  10      333.45      401.13     53.04 o 
   4   0  10       35.60       46.96     25.42 o 
   5   0  10      755.29      832.65     77.91 o 
   6   0  10       26.79       -4.97     17.68 o 
 -15   1  10      104.57      106.17     29.48 o 
 -14   1  10      715.73      725.88     52.55 o 
 -13   1  10      152.92      200.57     32.87 o 
 -12   1  10      746.09      715.35     48.19 o 
 -11   1  10      446.25      537.92     41.99 o 
 -10   1  10      829.18      703.81    107.46 o 
  -9   1  10      449.10      421.58     75.14 o 
  -8   1  10      159.46      146.06     18.61 o 
  -7   1  10     1848.58     1903.98     67.85 o 
  -6   1  10        2.61        0.28     13.28 o 
  -5   1  10      456.49      521.24    140.89 o 
  -4   1  10      482.36      542.41     42.39 o 
  -3   1  10       51.18       92.60     27.43 o 
  -2   1  10      978.90      988.82     47.38 o 
  -1   1  10      508.60      482.20     57.73 o 
   0   1  10      989.85     1028.98     48.63 o 
   1   1  10     1338.33     1488.34     83.97 o 
   2   1  10       89.96       79.51     18.55 o 
   3   1  10     2245.08     2319.37     93.27 o 
   4   1  10        0.21       -7.43     12.17 o 
   5   1  10     1738.12     1789.35     71.35 o 
   6   1  10       83.18       74.32     20.98 o 
 -15   2  10      167.94      202.45     34.14 o 
 -14   2  10        0.60        1.33     19.91 o 
 -13   2  10       67.04       80.65     24.75 o 
 -12   2  10       37.14       36.30     44.48 o 
 -11   2  10        3.33        4.14     16.80 o 
 -10   2  10      201.12      193.36     59.12 o 
  -9   2  10      152.61      170.03     26.92 o 
  -8   2  10      254.45      252.37     25.10 o 
  -7   2  10       62.91       83.00     17.95 o 
  -6   2  10        1.35       -5.30     13.54 o 
  -5   2  10      749.72      802.93    106.64 o 
  -4   2  10      162.33      145.92     21.53 o 
  -3   2  10      394.74      424.45     35.97 o 
  -2   2  10      103.52       79.50     17.90 o 
  -1   2  10      670.19      714.51     41.43 o 
   0   2  10       92.23      119.63     20.64 o 
   1   2  10      278.30      300.35     28.62 o 
   2   2  10       49.74       75.19     18.19 o 
   3   2  10        9.42       -1.33     12.39 o 
   4   2  10       21.99       18.16     13.18 o 
   5   2  10        0.51        9.19     13.82 o 
 -14   3  10      147.52       92.97     27.71 o 
 -13   3  10        4.28       23.16     21.05 o 
 -12   3  10       11.47       25.59     19.35 o 
 -11   3  10       42.50       44.46     19.91 o 
 -10   3  10        3.45        4.95     16.60 o 
  -9   3  10        0.40       -0.29     15.79 o 
  -8   3  10        0.01       -5.55     16.40 o 
  -7   3  10        9.96        9.51     18.72 o 
  -6   3  10        6.58       -3.92     12.26 o 
  -5   3  10        0.05       -5.42     11.52 o 
  -4   3  10        2.91        0.22     11.31 o 
  -3   3  10        8.12       -3.40     10.67 o 
  -2   3  10      154.16      127.78     21.54 o 
  -1   3  10       12.45        0.60     11.34 o 
   0   3  10       52.95       52.43     15.97 o 
   1   3  10       54.73       50.57     16.26 o 
   2   3  10       73.23       45.68     19.94 o 
   3   3  10        6.16       15.11     11.56 o 
   4   3  10        0.82       -9.38      9.38 o 
   5   3  10       42.68       26.72     15.23 o 
 -14   4  10        3.68        5.55     21.29 o 
 -13   4  10        2.63        7.69     32.32 o 
 -12   4  10       72.52      112.99     38.12 o 
 -11   4  10      158.70      171.26     27.93 o 
 -10   4  10      449.57      456.58     38.08 o 
  -9   4  10       14.95       28.76     44.20 o 
  -8   4  10      623.75      600.13     35.90 o 
  -7   4  10      301.31      316.18     34.35 o 
  -6   4  10      224.09      288.69     25.95 o 
  -5   4  10      566.81      616.29     51.66 o 
  -4   4  10      228.45      211.43     25.63 o 
  -3   4  10      428.56      506.52     60.97 o 
  -2   4  10       83.73       56.03     13.87 o 
  -1   4  10      396.74      405.64     28.13 o 
   0   4  10       34.98       11.89     12.92 o 
   1   4  10      171.56      161.47     20.19 o 
   2   4  10       56.45       65.64     15.28 o 
   3   4  10       54.45       46.39     14.04 o 
   4   4  10       87.21      110.70     18.58 o 
   5   4  10       50.02       29.78     18.98 o 
 -13   5  10       13.73       11.50     20.30 o 
 -12   5  10      613.05      517.48     42.77 o 
 -11   5  10      672.73      670.47     95.03 o 
 -10   5  10      194.56      114.70     42.27 o 
  -9   5  10      358.18      395.76     34.95 o 
  -8   5  10      138.19      116.86     19.38 o 
  -7   5  10      980.88      918.77     72.68 o 
  -6   5  10       70.85       29.27     14.31 o 
  -5   5  10      829.23      819.71     35.49 o 
  -4   5  10      734.10      757.55     49.68 o 
  -3   5  10       21.97       13.78     11.44 o 
  -2   5  10     1251.79     1310.77     52.24 o 
  -1   5  10      436.41      458.11     30.04 o 
   0   5  10      525.01      492.39     22.63 o 
   1   5  10      856.42      957.87     32.49 o 
   2   5  10        1.11       -5.44      7.73 o 
   3   5  10      976.16     1114.51     43.25 o 
   4   5  10       23.46       12.05     11.23 o 
 -12   6  10        1.38       14.24     13.29 o 
 -11   6  10       42.65       14.24     13.84 o 
 -10   6  10      270.83      260.17     26.97 o 
  -9   6  10        0.06       19.03     19.61 o 
  -8   6  10     1046.22     1063.67     80.95 o 
  -7   6  10      666.96      760.29     59.91 o 
  -6   6  10      267.34      299.76     26.94 o 
  -5   6  10     1371.96     1529.99     79.03 o 
  -4   6  10      601.68      559.58     25.99 o 
  -3   6  10     1897.14     2078.06    147.54 o 
  -2   6  10        0.88       -8.15     10.13 o 
  -1   6  10     1575.00     1533.58     49.07 o 
   0   6  10      121.93      131.91     16.56 o 
   1   6  10      466.31      474.66     38.45 o 
   2   6  10      277.87      323.37     28.59 o 
   3   6  10       84.55       78.67     15.62 o 
 -11   7  10      592.46      597.03     42.48 o 
 -10   7  10      129.91       99.69     23.05 o 
  -9   7  10      428.07      385.56     34.77 o 
  -8   7  10       71.45       67.31     12.28 o 
  -7   7  10      555.69      518.31     26.80 o 
  -6   7  10       36.20       36.61     11.38 o 
  -5   7  10      168.78      179.86     17.56 o 
  -4   7  10      171.65      212.03     18.54 o 
  -3   7  10        2.51       -3.33      8.77 o 
  -2   7  10       97.32      112.09     16.21 o 
  -1   7  10      244.30      262.61     22.03 o 
   0   7  10      341.38      342.72     25.71 o 
   1   7  10      667.55      700.02     35.02 o 
   2   7  10       32.90       15.49     12.09 o 
  -9   8  10      111.93      159.43     21.30 o 
  -8   8  10      146.28      153.34     16.78 o 
  -7   8  10       91.52       83.47     18.90 o 
  -6   8  10      254.62      260.58     36.68 o 
  -5   8  10      262.67      308.37     23.91 o 
  -4   8  10      120.72      119.44     16.33 o 
  -3   8  10      633.49      597.27     31.38 o 
  -2   8  10        3.27        6.69     14.21 o 
  -1   8  10      443.16      467.00     29.01 o 
   0   8  10        1.51       -1.57     10.32 o 
 -13   1  11       55.24       39.78     31.77 o 
 -12   1  11       83.83       68.96     33.98 o 
 -11   1  11       37.00       34.61     35.36 o 
 -10   1  11       37.07       39.23     31.49 o 
  -9   1  11        4.44      -13.66     13.66 o 
  -8   1  11      230.73      239.58     24.66 o 
  -7   1  11      345.56      330.81     43.20 o 
  -6   1  11        0.68      -15.05     17.68 o 
  -5   1  11      440.36      480.04     43.92 o 
  -4   1  11      208.30      258.30     46.41 o 
  -3   1  11       76.24      129.28     26.35 o 
  -2   1  11      118.46       87.15     24.07 o 
  -1   1  11      548.72      497.09     43.95 o 
   0   1  11       32.54       16.48     16.91 o 
   1   1  11      175.43      165.96     28.84 o 
   2   1  11       49.12       73.02     21.68 o 
   3   1  11       28.72       31.00     17.96 o 
 -13   2  11      497.72      498.65     73.21 o 
 -12   2  11      383.58      392.30     40.42 o 
 -11   2  11      973.56      945.01     97.80 o 
 -10   2  11       10.61       25.16     20.51 o 
  -9   2  11     1354.98     1424.41     67.39 o 
  -8   2  11       64.10       88.64     19.98 o 
  -7   2  11      708.64      691.19     41.50 o 
  -6   2  11      220.71      275.53     37.02 o 
  -5   2  11      398.44      348.18     38.87 o 
  -4   2  11      321.44      368.72     50.00 o 
  -3   2  11        3.36       -4.35     11.89 o 
  -2   2  11      201.91      199.91     27.10 o 
  -1   2  11      432.90      471.72     61.89 o 
   0   2  11        5.23       12.19     14.39 o 
   1   2  11      453.33      480.81     38.00 o 
   2   2  11        2.75      -11.81     12.90 o 
   3   2  11      243.62      329.52     54.75 o 
 -12   3  11       46.21       21.57     20.70 o 
 -11   3  11      160.18      100.83     26.75 o 
 -10   3  11       39.54       36.06     21.23 o 
  -9   3  11        1.58        5.29     18.01 o 
  -8   3  11      514.72      495.06     36.20 o 
  -7   3  11      253.56      334.31     32.83 o 
  -6   3  11      102.53       43.99     21.45 o 
  -5   3  11     1544.50     1532.11    114.65 o 
  -4   3  11       71.00       91.98     24.81 o 
  -3   3  11     1512.48     1568.30     64.67 o 
  -2   3  11       56.57       48.42     17.93 o 
  -1   3  11     1370.52     1320.19     59.85 o 
   0   3  11      262.86      307.96     54.39 o 
   1   3  11      864.55      900.10     50.45 o 
   2   3  11     1126.04     1267.82     59.52 o 
 -12   4  11       85.82       56.42     23.13 o 
 -11   4  11      998.41     1007.34     58.24 o 
 -10   4  11       16.01        8.65     22.65 o 
  -9   4  11     1969.96     1868.99     78.92 o 
  -8   4  11      167.18      219.14     33.03 o 
  -7   4  11      468.93      531.11     44.72 o 
  -6   4  11      543.35      541.90     36.57 o 
  -5   4  11      912.17      903.28     84.81 o 
  -4   4  11      143.13      146.84     27.93 o 
  -3   4  11       76.47       70.41     19.46 o 
  -2   4  11      305.83      326.50     32.10 o 
  -1   4  11       30.00       45.72     17.65 o 
   0   4  11       62.54       57.88     26.21 o 
   1   4  11      248.31      219.15     24.94 o 
   2   4  11        0.07       -3.37     11.46 o 
 -11   5  11      101.46       60.17     33.70 o 
 -10   5  11        9.90        5.08     30.66 o 
  -9   5  11        2.02      -16.59     16.59 o 
  -8   5  11       21.16       20.77     15.51 o 
  -7   5  11      142.79      227.99     32.87 o 
  -6   5  11       36.88       14.25     21.38 o 
  -5   5  11      292.89      368.17     30.07 o 
  -4   5  11      186.98      183.12     31.25 o 
  -3   5  11      201.44      213.44     24.30 o 
  -2   5  11      144.96      182.69     29.43 o 
  -1   5  11      337.46      313.02     27.87 o 
   0   5  11      141.78      181.37     23.57 o 
   1   5  11      154.65      202.31     29.81 o 
  -9   6  11        0.07      -12.58     12.58 o 
  -8   6  11        9.82        4.51     13.57 o 
  -7   6  11       16.63        3.62     17.26 o 
  -6   6  11       90.34       75.53     53.04 o 
  -5   6  11        7.90       -1.17     16.52 o 
  -4   6  11        3.26      -13.81     13.81 o 
  -3   6  11       58.81       52.49     19.61 o 
  -2   6  11        7.70        2.95     14.53 o 
  -1   6  11        0.03        9.58     15.15 o 
  -6   7  11       28.15       -7.69     16.35 o 
  -5   7  11      138.36      207.38     33.20 o 
  -4   7  11        5.67        5.09     16.19 o 
 -10   0  12      603.83      671.31     72.38 o 
  -9   0  12       13.37      -21.55     21.55 o 
  -8   0  12       76.28      108.89     27.44 o 
  -7   0  12        2.34       29.84     27.07 o 
  -6   0  12      404.97      403.34     63.54 o 
  -5   0  12      610.21      757.50     81.22 o 
  -4   0  12        9.11       18.79     25.42 o 
  -3   0  12     1047.48     1165.81     96.69 o 
  -2   0  12      963.27      990.67     91.72 o 
  -1   0  12      501.10      498.92     67.41 o 
 -10   1  12       82.23       96.58     26.74 o 
  -9   1  12      267.41      325.14     36.33 o 
  -8   1  12      115.98      154.45     21.69 o 
  -7   1  12      592.71      628.79     64.99 o 
  -6   1  12      552.86      734.98     58.01 o 
  -5   1  12      160.93      140.59     30.65 o 
  -4   1  12      958.61     1106.11    200.56 o 
  -3   1  12       31.77       42.79     21.00 o 
  -2   1  12      286.91      306.04     39.26 o 
  -1   1  12       15.06       30.19     20.43 o 
 -10   2  12      178.85      184.99     60.50 o 
  -9   2  12       10.34       -2.46     14.29 o 
  -8   2  12       58.85       37.67     17.86 o 
  -7   2  12      152.79      202.11     27.47 o 
  -6   2  12        5.85        6.81     18.95 o 
  -5   2  12        1.93       -1.66     15.24 o 
  -4   2  12       70.87       86.00     38.40 o 
  -3   2  12       51.29       31.02     19.04 o 
  -2   2  12      144.70      138.73     47.79 o 
  -1   2  12       37.59       23.60     17.59 o 
  -9   3  12        2.45       32.13     19.12 o 
  -8   3  12       13.07       -4.84     14.02 o 
  -7   3  12       27.98       -8.48     14.01 o 
  -6   3  12       13.10       24.66     19.91 o 
  -5   3  12        3.96       11.02     17.53 o 
  -4   3  12       38.03       39.81     23.48 o 
  -3   3  12       11.12       -6.91     24.03 o 
  -2   3  12       17.93       15.55     16.08 o 
  -7   4  12       53.61       90.27     26.28 o 
  -6   4  12      129.77      115.01     22.75 o 
  -5   4  12      155.45      159.21     32.58 o 
  -4   4  12       23.08       26.21     19.10 o 
                                                 
